# Supplementary material for: Potential Benefits of Cattle Vaccination as a Supplementary Control for Bovine Tuberculosis
Source: PLoS Comput Biol. 2015 Feb 19;11(2):e1004038. doi: 10.1371/journal.pcbi.1004038 (PMC4335026; doi:10.1371/journal.pcbi.1004038)
Supplement: S1 Dataset — (ZIP) [file pcbi.1004038.s011.zip]

Archive with 10 entries (10 files):
- AnimalTable.csv
- DataDescription.txt
- HerdSize.csv
- PTI.csv
- TargetBreakdownLength.csv
- TargetCAgeDistro.csv
- TargetPersist.csv
- TargetRAgeDistro.csv
- TargetReactors.csv
- TargetSAgeDistro.csv
