# Supplementary material for: Potential Benefits of Cattle Vaccination as a Supplementary Control for Bovine Tuberculosis
Source: PLoS Comput Biol. 2015 Feb 19;11(2):e1004038. doi: 10.1371/journal.pcbi.1004038 (PMC4335026; doi:10.1371/journal.pcbi.1004038)
Supplement: S1 Dataset — (ZIP) [file pcbi.1004038.s011.zip › AnimalTable.csv]

1 2465 1624 4132 1799
1 1059 1620 2679 1795
1 3424 1883 5308 2058
1 2899 1879 4807 2054
1 1832 1869 3701 2045
1 1090 1538 2628 1745
1 922 1622 2544 1813
1 2240 1863 4105 2072
1 1256 1846 3102 2055
1 1578 1843 3421 2052
1 1080 2008 3089 2189
1 3479 1795 5282 1977
1 3010 2048 5066 2258
1 2576 1634 4268 1844
1 408 1647 2056 1857
1 1497 1609 3106 1818
1 1346 1355 2701 1537
1 506 1303 1809 1517
1 3473 1884 5358 2059
1 2976 1883 4893 2058
1 3312 1169 4510 1344
1 2244 778 3121 991
1 1014 2610 3624 2785
1 2338 2257 4596 2432
1 2128 2253 4381 2428
1 1309 2254 3563 2429
1 2254 2248 4503 2423
1 637 2626 3263 2801
1 2408 2262 4670 2437
1 2152 2505 4657 2687
1 1315 2495 3810 2677
1 1276 2485 3761 2667
1 1066 2429 3495 2611
1 1346 2339 3685 2520
1 1493 3566 5060 3748
1 1346 2147 3493 2329
1 443 3779 4223 3960
1 196 4144 4340 4325
1 720 3993 4714 4175
1 1346 2738 4084 2919
1 196 4815 5011 4996
1 874 3963 4838 4145
1 518 3566 4084 3748
1 708 3597 4305 3779
1 895 3597 4493 3779
1 895 3566 4462 3748
1 1080 3212 4293 3394
1 1346 3073 4419 3254
1 2344 2805 5150 2987
1 197 70 632 261
1 530 63 597 238
1 579 0 733 60
1 522 0 697 2
1 1983 1457 3440 1649
1 3223 2084 5307 2266
1 2695 1646 4341 1856
1 1263 1256 2520 1469
1 2384 1246 3631 1459
1 2083 1227 3311 1440
1 228 1182 1410 1395
1 228 1179 1407 1392
1 228 1182 1410 1395
1 312 1187 1499 1400
1 312 1188 1500 1401
1 2244 1199 3446 1412
1 3444 1192 4749 1401
1 312 1167 1479 1380
1 1967 1183 3150 1396
1 312 1176 1488 1389
1 1831 1177 3072 1390
1 228 1178 1406 1391
1 2748 1158 3907 1371
1 2976 1183 4202 1358
1 3270 1164 4463 1339
1 682 1162 1844 1337
1 3476 1146 4728 1359
1 1940 1152 3136 1327
1 1940 1151 3135 1326
1 3126 1116 4242 1329
1 1831 1081 2976 1295
1 454 983 1437 1197
1 1116 934 2050 1148
1 1223 937 2160 1151
1 2716 980 3703 1162
1 550 855 1405 1068
1 3448 863 4333 1076
1 2678 757 3436 929
1 2888 516 3407 645
1 441 452 893 627
1 1091 500 1592 629
1 3035 489 3526 618
1 3055 492 3547 621
1 2671 486 3259 615
1 2015 475 2490 604
1 2268 455 2723 585
1 3422 419 3841 549
1 2327 412 2740 542
1 490 355 855 485
1 444 254 698 464
1 2783 349 3139 479
1 384 215 599 425
1 384 212 596 422
1 444 211 655 421
1 483 205 688 381
1 545 176 721 386
1 384 175 559 385
1 384 172 556 382
1 570 172 829 382
1 2087 198 2344 374
1 483 198 681 374
1 533 197 731 373
1 1137 197 1335 373
1 384 162 546 371
1 475 160 635 369
1 444 158 602 367
1 533 175 709 350
1 511 175 686 350
1 536 174 797 349
1 546 166 712 341
1 410 155 565 330
1 570 107 687 316
1 665 86 753 295
1 384 87 471 296
1 606 87 693 294
1 672 42 902 255
1 549 42 591 255
1 552 70 710 261
1 612 42 654 255
1 236 41 277 254
1 574 41 802 254
1 672 37 911 250
1 612 32 644 245
1 334 31 365 244
1 536 68 726 243
1 483 64 547 239
1 511 74 585 249
1 533 70 604 245
1 609 30 721 243
1 612 28 640 241
1 574 27 670 240
1 581 24 734 237
1 597 55 652 230
1 855 55 911 230
1 546 54 600 229
1 533 61 595 236
1 568 27 746 234
1 575 26 730 233
1 527 41 568 232
1 568 24 744 231
1 575 24 826 231
1 568 22 694 229
1 568 21 795 228
1 568 22 694 229
1 568 21 718 228
1 499 37 536 228
1 3088 48 3144 223
1 613 42 655 233
1 895 30 926 212
1 619 33 775 215
1 633 35 755 217
1 692 19 788 211
1 559 19 723 211
1 552 18 699 210
1 552 17 737 209
1 680 7 687 169
1 576 0 576 178
1 549 0 549 179
1 546 0 644 179
1 699 0 700 181
1 550 0 844 183
1 863 0 864 184
1 556 0 661 189
1 563 0 563 193
1 534 0 687 167
1 535 0 697 168
1 535 0 636 168
1 563 0 700 168
1 592 0 592 171
1 616 0 689 172
1 610 0 727 173
1 515 0 644 148
1 508 0 841 148
1 587 0 597 150
1 592 0 689 155
1 522 0 774 155
1 522 0 665 155
1 593 0 1083 156
1 524 0 747 157
1 525 0 717 158
1 582 0 582 161
1 609 0 619 158
1 489 0 747 122
1 644 0 645 126
1 501 0 660 134
1 497 0 689 137
1 505 0 596 138
1 508 0 602 141
1 561 0 561 140
1 645 0 645 142
1 620 8 715 128
1 555 0 565 118
1 563 0 729 112
1 656 5 661 60
1 605 0 716 63
1 590 0 698 83
1 481 0 590 37
1 536 0 695 36
1 539 0 627 32
1 487 0 604 29
1 526 0 707 26
1 470 0 573 26
1 652 0 652 4
1 524 0 525 5
1 450 0 614 5
1 471 0 630 13
1 476 0 699 18
1 619 0 619 18
2 376 225 769 476
2 3208 337 3546 3060
2 2631 0 2632 2273
2 2757 0 2758 2273
2 587 303 890 820
2 350 561 912 784
2 1007 0 1007 753
2 320 505 913 728
2 516 294 911 713
2 546 284 831 703
2 516 268 892 687
2 516 258 882 677
2 320 426 839 649
2 320 427 855 650
2 320 390 825 612
2 320 394 808 616
2 446 197 764 517
2 348 279 820 529
2 390 224 793 516
2 334 265 890 501
2 430 206 757 510
2 349 202 551 506
2 390 181 686 474
2 348 215 735 466
2 348 218 654 469
2 402 164 745 469
2 388 179 753 470
2 430 157 708 462
2 376 200 915 451
2 348 202 665 453
2 348 203 684 454
2 348 189 673 440
2 348 181 651 432
2 348 181 658 432
2 348 198 718 449
2 348 181 687 432
2 348 174 757 425
2 388 118 621 409
2 348 179 685 430
2 348 177 683 428
2 348 168 688 419
2 493 0 608 396
2 348 147 674 398
2 348 147 666 398
2 348 127 734 378
2 489 0 702 364
2 348 123 621 374
2 334 121 641 358
2 390 0 653 264
2 162 710 872 802
2 162 710 872 802
2 160 705 865 795
2 162 702 864 794
2 219 650 870 742
2 219 653 873 745
2 219 654 874 746
2 105 640 745 732
2 103 625 728 715
2 336 323 660 531
2 173 443 781 491
2 173 437 726 485
2 173 411 686 459
2 173 395 670 443
2 180 301 632 384
2 173 206 495 253
2 274 610 889 819
3 2475 1142 3617 1943
3 1748 1498 3246 2215
3 1877 1068 2945 1972
3 3755 931 4686 1751
3 3102 1031 4133 1668
3 3482 1419 4901 2056
3 728 1292 2020 1930
3 3575 1265 4841 1896
3 2294 927 3221 1726
3 955 983 1938 1699
3 1998 963 2961 1679
3 1346 845 2191 1666
3 2960 0 2962 1098
3 3380 0 3380 1082
3 2772 0 2773 909
3 2702 0 2703 840
3 1444 0 1444 764
3 4011 2018 6029 2656
3 0 2132 3952 2769
3 1819 2133 3952 2769
3 1017 3618 4636 4255
3 2936 2477 5413 3114
3 1282 2107 3389 2744
3 3015 1955 4970 2672
3 3188 1566 4754 2283
3 1397 1955 3352 2672
3 883 2131 3014 2847
3 1096 2113 3210 2829
3 880 3090 3970 3806
3 880 2326 3206 3043
3 3015 2625 5640 3342
3 2444 3008 5452 3725
3 1247 0 1247 566
3 1168 0 1168 488
3 1164 0 1164 484
3 1161 0 1161 481
3 1159 0 1159 479
3 1119 0 1119 439
3 873 0 873 192
3 878 0 878 197
3 888 0 888 207
3 1215 124 1339 1314
3 4135 31 4167 1222
3 1934 0 1935 1191
3 3667 0 3667 1196
3 4102 0 4102 1189
3 3087 0 3087 1135
3 4028 0 4029 1084
3 1922 0 1922 1056
3 1133 0 1133 991
3 2302 0 2302 966
3 1904 285 2189 922
3 1374 0 1374 918
3 1268 0 1269 888
3 894 0 894 864
3 4044 0 4044 877
3 3821 0 3822 877
3 907 0 907 877
3 2536 0 2536 846
3 878 0 878 848
3 3792 0 3793 848
3 878 0 878 848
3 885 0 885 855
3 415 0 1766 860
3 559 1207 1766 860
3 872 0 872 842
3 2987 0 2987 841
3 862 0 862 840
3 3783 0 3784 839
3 3782 0 3783 838
3 867 0 867 837
3 867 0 867 837
3 866 0 866 836
3 863 0 863 833
3 3767 0 3768 823
3 858 0 858 828
3 1373 0 1373 800
3 824 0 824 794
3 819 0 819 789
3 806 0 806 776
3 2121 0 2121 755
3 768 0 768 738
3 650 0 650 623
3 1341 0 1341 628
3 649 0 649 626
3 654 0 654 577
3 511 0 511 489
3 511 0 511 485
3 506 0 506 484
3 510 0 510 484
3 879 0 879 482
3 506 0 506 480
3 837 0 837 480
3 500 0 500 478
3 835 0 835 478
3 835 0 835 478
3 3326 0 3326 478
3 499 0 499 477
3 833 0 833 476
3 502 0 502 476
3 497 0 497 475
3 871 0 871 474
3 500 0 500 474
3 1646 0 1646 472
3 514 0 514 471
3 868 0 868 471
3 496 0 496 470
3 866 0 866 469
3 866 0 866 469
3 494 0 494 468
3 824 0 824 467
3 823 0 823 466
3 549 0 549 466
3 492 0 492 466
3 513 0 513 487
3 499 0 499 473
3 474 0 474 448
3 496 0 496 447
3 473 0 473 447
3 840 0 840 443
3 473 0 473 447
3 839 0 839 442
3 471 0 471 441
3 836 0 836 439
3 461 0 461 439
3 3382 0 3383 438
3 471 0 471 445
3 856 0 856 459
3 855 0 855 458
3 813 0 813 456
3 478 0 478 456
3 853 0 853 456
3 851 0 851 454
3 474 0 474 453
3 808 0 808 451
3 833 0 833 436
3 461 0 461 435
3 459 0 459 433
3 456 0 456 430
3 455 0 455 429
3 452 0 452 426
3 780 0 780 423
3 778 0 778 421
3 1327 0 1327 194
3 597 0 597 199
3 703 0 703 205
3 570 0 570 212
3 296 0 296 215
3 1612 0 1613 79
3 715 0 717 79
3 472 0 472 75
3 708 0 709 72
3 814 0 815 71
3 813 0 814 70
3 716 0 717 66
3 809 0 810 66
3 583 0 583 66
3 701 0 702 65
3 859 0 859 62
3 696 0 697 60
3 857 0 857 60
3 802 0 803 59
3 108 0 108 58
3 575 0 575 58
3 799 0 800 56
3 49 0 49 2
3 1414 0 1414 2
3 1425 0 1425 3
3 746 0 747 3
3 644 0 644 6
3 657 0 658 7
3 659 0 660 9
3 526 0 526 9
4 216 1636 1852 1842
4 1543 1346 2889 1552
4 535 1289 1824 1495
4 885 1237 2122 1444
4 1308 1206 2514 1413
4 2850 1176 4485 1382
4 675 1137 1812 1343
4 2826 2022 4849 2539
4 1490 1870 3360 2443
4 517 1946 2463 2152
4 1411 1924 3341 2130
4 616 2387 3003 2904
4 900 2478 3378 2684
4 525 2371 2896 2577
4 454 2746 3200 2952
4 2851 950 3895 1156
4 1345 0 1345 1098
4 2427 0 2427 1076
4 3718 0 4462 1074
4 1801 0 1802 1052
4 2742 1182 3925 1699
4 3406 0 3865 761
4 415 0 415 89
4 296 0 296 89
4 680 0 872 91
4 689 0 760 92
4 531 0 647 88
4 687 0 790 90
4 534 0 650 91
4 536 0 853 93
4 413 0 413 93
5 2890 2314 5206 4400
5 2177 2290 4467 4376
5 1913 2913 4827 4293
5 3110 1280 4390 4299
5 3886 1244 5130 4264
5 1923 2338 4262 3822
5 1466 919 3932 3464
5 1469 2462 3932 3464
5 2575 759 3336 2615
5 1554 842 2397 2320
5 2470 806 3277 2584
5 1462 912 2375 1780
5 1565 865 2431 1766
5 4057 0 4058 3742
5 2615 1369 3985 3684
5 3494 1019 4513 4405
5 3600 996 4597 3629
5 3999 856 4855 4243
5 3429 1104 4534 3443
5 3686 796 4482 3430
5 2395 1083 3479 3422
5 2615 1107 3723 3423
5 2407 1083 3491 3399
5 2710 688 3400 3321
5 2671 926 3598 3241
5 2533 1091 3626 3178
5 2323 1780 4105 3160
5 2904 1021 3926 3108
5 1617 1759 3377 3098
5 1457 1676 3134 3057
5 1596 1675 3272 3056
5 2202 1028 3231 3043
5 2778 1010 3789 3020
5 2498 890 3389 2746
5 2275 854 3129 2661
5 1342 1436 2779 2590
5 2197 992 3190 2469
5 1951 1256 3208 2411
5 1398 1249 2648 2369
5 1770 993 2763 2352
5 1937 1065 3002 2184
5 1565 1079 2644 1981
5 1348 1068 2530 1970
5 1180 1067 2249 1969
5 1925 861 2786 1961
5 1184 1047 2232 1916
5 2224 765 2990 1863
5 1854 972 2829 1770
5 2568 0 2569 1764
5 1679 874 2554 1742
5 1446 783 2230 1685
5 14 808 2131 1607
5 1046 774 1820 1573
5 1589 608 2199 1386
5 931 1956 2888 2026
5 1581 1238 2820 1763
5 1184 1233 2418 1647
5 1049 1081 2131 1607
5 1427 1081 2509 1607
5 937 1121 2060 1535
5 1588 1005 2595 1531
5 712 1003 1715 1529
5 1245 991 2237 1517
5 1660 938 2601 1508
5 1387 936 2324 1505
5 1105 907 2013 1321
5 113 1156 1270 1220
5 1050 703 1754 1209
5 933 705 1639 1211
5 1332 714 2047 1220
5 894 998 1893 1067
5 442 972 1415 1035
5 537 812 1350 994
5 901 681 1583 863
5 1132 766 1899 836
5 448 765 1214 835
5 873 428 1302 610
5 1042 468 1511 609
5 783 427 1212 568
5 580 426 1014 567
5 324 0 724 16
5 329 0 828 21
5 319 0 591 11
5 319 0 851 11
5 1385 3306 4692 3839
8 448 219 688 548
8 476 115 613 507
8 476 111 595 503
8 182 350 534 405
8 336 226 564 254
8 469 97 574 237
8 448 23 473 106
8 2742 13 2756 1644
8 1635 145 1782 1432
8 818 78 897 797
8 168 741 910 789
8 476 347 824 724
8 370 392 763 727
8 412 300 714 692
8 378 337 716 687
8 706 4 713 676
8 579 436 1017 667
8 251 417 669 648
8 322 425 753 656
8 420 266 687 658
8 532 238 772 644
8 378 279 658 629
8 378 290 669 640
8 378 275 654 625
8 420 228 649 620
8 203 510 736 615
8 376 612 989 640
8 376 604 981 632
8 427 211 638 624
8 286 405 691 636
8 259 392 652 623
8 448 262 711 612
8 315 576 892 604
8 160 491 652 596
8 461 184 646 590
8 378 255 634 605
8 447 187 636 600
8 461 191 652 597
8 531 127 659 596
8 160 484 644 589
8 531 96 628 565
8 448 238 687 567
8 356 247 605 583
8 391 247 638 583
8 160 466 627 571
8 160 467 627 572
8 769 40 809 550
8 531 93 625 562
8 133 460 594 565
8 384 223 607 552
8 524 33 557 543
8 572 25 598 535
8 160 435 595 540
8 420 148 569 540
8 329 473 803 522
8 447 132 580 524
8 537 15 553 525
8 548 88 638 517
8 273 515 789 529
8 476 123 621 515
8 476 118 595 510
8 700 117 818 509
8 420 121 542 513
8 447 110 558 502
8 412 114 528 506
8 447 111 558 503
8 447 104 551 496
8 420 108 529 500
8 447 110 558 502
8 412 119 532 511
8 617 0 621 498
8 527 0 528 499
8 714 76 790 496
8 721 105 831 497
8 447 82 530 502
8 447 101 549 493
8 420 112 533 504
8 419 99 519 490
8 447 95 542 486
8 392 466 859 494
8 511 99 611 490
8 490 104 595 496
8 798 98 897 489
8 420 98 519 489
8 476 109 586 501
8 420 103 524 495
8 798 95 893 486
8 665 169 835 490
8 420 90 511 481
8 735 96 832 487
8 518 110 630 502
8 447 98 546 489
8 490 106 597 498
8 483 91 575 482
8 798 94 893 485
8 529 98 627 489
8 420 96 517 487
8 637 126 764 475
8 412 123 536 472
8 280 432 713 480
8 426 81 510 472
8 441 158 678 479
8 420 75 496 466
8 245 449 695 462
8 483 74 558 465
8 672 140 813 461
8 441 140 660 461
8 294 405 701 453
8 441 82 525 431
8 259 405 684 418
8 266 408 675 421
8 210 409 641 422
8 252 410 683 423
8 259 417 696 430
8 364 235 599 395
8 266 235 503 395
8 272 163 436 414
8 280 161 442 412
8 286 161 449 412
8 371 157 529 408
8 307 155 463 406
8 182 341 546 396
8 350 153 519 404
8 307 151 458 402
8 343 150 494 401
8 286 149 437 400
8 287 339 627 394
8 273 303 576 379
8 182 327 532 382
8 126 336 463 377
8 273 299 572 375
8 273 298 572 374
8 273 292 565 368
8 126 330 457 371
8 147 326 475 367
8 364 197 563 357
8 364 193 557 353
8 553 123 677 353
8 217 320 539 340
8 126 311 438 332
8 140 311 472 332
8 217 309 526 330
8 329 118 455 348
8 363 284 647 312
8 217 298 520 319
8 37 308 345 329
8 343 272 617 300
8 392 272 669 300
8 441 115 556 276
8 462 115 578 276
8 406 120 527 281
8 441 111 553 272
8 497 111 615 265
8 455 139 595 279
8 483 137 621 277
8 343 232 576 267
8 483 104 588 265
8 448 225 674 260
8 483 109 593 263
8 789 98 887 259
8 490 120 618 260
8 483 101 585 255
8 476 106 584 260
8 459 107 566 261
8 784 123 909 263
8 350 224 575 259
8 434 225 661 260
8 371 237 609 265
8 497 105 603 259
8 490 128 619 268
8 497 102 600 256
8 455 118 574 258
8 455 129 589 269
8 469 100 574 254
8 455 123 579 263
8 466 99 565 260
8 504 108 620 262
8 462 102 566 256
8 469 96 566 250
8 518 99 618 253
8 539 105 645 259
8 504 114 623 254
8 476 103 585 257
8 448 107 556 247
8 378 229 615 257
8 462 108 572 262
8 469 111 586 265
8 420 206 627 241
8 469 96 566 250
8 504 89 594 243
8 462 100 563 240
8 385 209 600 244
8 483 116 600 256
8 497 98 597 252
8 462 91 554 245
8 504 87 599 241
8 483 91 575 245
8 609 91 701 245
8 448 110 560 250
8 532 91 624 245
8 490 102 599 242
8 343 215 559 243
8 441 95 537 249
8 476 81 563 235
8 796 99 895 239
8 532 96 629 250
8 810 95 905 249
8 532 84 617 238
8 469 96 571 250
8 441 82 525 236
8 490 102 607 242
8 539 97 637 237
8 462 96 559 250
8 364 125 491 237
8 483 125 614 237
8 490 92 596 232
8 567 82 650 236
8 810 85 895 239
8 462 99 562 253
8 518 103 622 243
8 525 110 636 250
8 427 88 517 228
8 462 89 571 229
8 448 103 552 243
8 343 193 537 228
8 234 78 312 232
8 504 95 600 235
8 462 89 552 229
8 469 89 559 229
8 156 85 241 239
8 462 81 544 235
8 455 94 550 234
8 455 86 549 226
8 497 74 572 228
8 504 82 587 236
8 490 94 592 234
8 483 93 577 233
8 406 105 512 217
8 497 78 576 232
8 497 81 579 235
8 483 71 555 225
8 448 81 531 221
8 280 195 476 223
8 406 91 499 203
8 455 91 547 203
8 434 145 580 208
8 280 150 430 178
8 413 123 537 186
8 385 92 478 176
8 434 123 557 186
8 462 119 583 182
8 378 76 456 160
8 350 84 435 133
8 511 12 524 145
8 480 0 481 130
8 349 0 349 129
8 495 0 503 124
8 805 72 878 106
8 399 72 473 106
8 413 32 446 115
8 166 28 194 111
8 413 26 440 109
8 504 25 530 108
8 448 24 473 107
8 413 24 439 107
8 546 0 550 104
8 490 67 558 101
8 406 24 431 100
8 560 26 587 102
8 399 65 465 99
8 524 64 591 98
8 462 63 526 97
8 462 53 516 87
8 441 50 492 84
8 469 49 519 83
8 399 48 449 82
8 616 61 678 74
8 448 59 510 72
8 378 65 446 78
8 455 54 510 67
8 532 52 585 65
8 20 57 77 70
8 384 57 441 70
8 532 48 581 61
8 630 47 679 60
8 441 44 487 57
9 1756 1294 3050 2827
9 2226 1419 3645 2680
9 1487 1265 3534 2527
9 1487 1814 3981 3075
9 2212 1550 3765 2812
9 1684 1520 3204 3121
9 2987 0 2987 2786
9 3005 0 3424 2780
9 4745 0 4745 2771
9 2992 0 5111 2767
9 4934 0 4934 2753
9 2915 0 2915 2745
9 2999 0 2999 2732
9 4698 0 4699 2725
9 2927 0 2927 2725
9 2941 0 2942 2724
9 3391 0 3392 2720
9 3767 0 3767 2719
9 2862 0 2862 2691
9 4232 0 4233 2700
9 2915 0 2916 2685
9 3339 0 3339 3151
9 3584 0 3584 3148
9 3297 0 3297 3138
9 3293 0 3293 3123
9 4678 0 4679 3112
9 4639 0 4640 3072
9 3067 0 3067 3061
9 3491 0 3491 3051
9 3298 0 3298 3039
9 2896 0 3030 2401
9 2610 0 3290 2385
9 2583 0 3263 2357
9 1622 1984 3606 3585
9 1525 2137 3976 3436
9 1537 2058 3595 3357
9 2159 2183 4344 3873
9 2675 2130 4806 3819
9 1915 2123 4276 3812
9 2017 1807 3824 3497
9 1776 1806 3582 3496
9 1915 1790 4244 3480
9 1864 1758 3623 3447
9 2581 1812 4393 3502
9 1913 1820 3733 3510
9 1913 1800 3713 3490
9 1829 2551 4381 4241
9 1776 2242 4018 3787
9 1870 0 2550 1645
9 1876 0 2089 926
9 1268 0 1269 234
9 3383 0 3386 2426
9 2611 0 2612 2423
9 2673 0 2674 2422
9 2634 0 2634 2412
9 2673 0 2673 2427
9 2885 0 2886 2404
9 3459 0 3459 2403
9 2552 0 2553 2399
9 2583 0 2583 2395
9 2483 0 2483 2385
9 2584 0 2584 2383
9 3667 0 3668 2373
9 2727 0 2727 2360
9 3247 0 3247 2357
9 2608 0 2609 2356
9 3241 0 3241 2356
9 3439 0 3439 2352
9 2576 0 3736 2350
9 2530 0 2530 2341
9 2579 0 2579 2341
9 2967 0 2968 2338
9 4023 0 4024 1931
9 1884 0 3304 1659
9 2616 0 2672 1659
9 2553 0 2553 1658
9 1883 0 3872 1658
9 3684 0 3687 1656
9 1879 0 2460 1654
9 1884 0 1884 1647
9 1870 0 3278 1645
9 2271 0 2272 1643
9 2607 0 2610 1643
9 1891 0 1892 1639
9 1865 0 3025 1639
9 1865 0 2911 1639
9 1863 0 3737 1637
9 3151 0 3152 1633
9 1632 0 1632 1625
9 1761 0 1762 1621
9 1843 0 2408 1617
9 3269 0 3269 1615
9 2579 0 2583 1614
9 1802 0 1802 1600
9 1851 0 1851 1592
9 1829 0 1829 1591
9 633 898 1531 1481
9 1817 0 1817 1301
9 2569 0 2570 1297
9 2134 0 2134 1296
9 2538 0 2540 1294
9 1866 0 3350 1286
9 1425 0 1426 1286
9 1954 0 1955 1284
9 1457 0 1458 1283
9 3377 0 3377 1282
9 1506 0 1973 1281
9 2959 0 2960 1281
9 2245 0 2248 1281
9 1518 0 1518 1281
9 2360 0 2361 1277
9 1429 0 1430 1275
9 1501 0 1503 1271
9 1493 0 1493 1269
9 1497 0 2037 1271
9 1450 0 1451 1261
9 1491 0 1491 1260
9 3554 0 3555 1259
9 1286 0 1286 1259
9 1510 0 1511 1258
9 1433 0 1434 1258
9 1511 0 1511 1252
9 1489 0 1490 1237
9 2896 0 2898 1238
9 1423 0 1424 1241
9 1425 0 1426 1243
9 1473 0 3382 1247
9 1466 0 1466 1235
9 1276 0 1276 1233
9 1448 0 1644 1222
9 1442 0 2862 1216
9 2027 0 2031 1212
9 1137 0 1137 927
9 3269 0 3269 922
9 1062 0 1062 922
9 1506 0 1506 916
9 3210 0 3212 916
9 1129 0 1130 913
9 1142 0 1142 911
9 1093 0 1094 911
9 1532 0 2308 910
9 3129 0 3129 910
9 1873 0 1876 908
9 1097 0 1098 908
9 1329 0 1329 906
9 1128 0 1128 904
9 2695 0 2695 903
9 2928 0 2928 898
9 2727 0 2729 894
9 3311 0 3311 894
9 1118 0 1314 892
9 1445 0 1445 891
9 3070 0 3070 890
9 1103 0 1104 886
9 1143 0 1143 884
9 1263 0 1263 884
9 3230 0 3230 882
9 1101 0 1101 877
9 2906 0 2908 877
9 2889 0 2890 867
9 2550 0 2550 863
9 2612 0 2612 863
9 1100 0 1100 862
9 3218 0 3220 860
9 3038 0 3038 858
9 1103 0 1104 851
9 2527 0 2528 848
9 1074 0 2316 848
9 3142 0 3143 847
9 864 0 864 845
9 1038 0 1038 836
9 914 0 914 831
9 1020 0 1337 794
9 128 1286 1414 1328
9 1597 0 1597 562
9 1512 0 1514 562
9 1177 0 1293 556
9 2906 0 2908 549
9 708 0 708 549
9 2068 0 2068 547
9 2112 0 2113 545
9 2924 0 2925 545
9 1354 0 1355 543
9 1122 0 2629 541
9 1162 0 1397 540
9 2631 0 2632 539
9 1160 0 1267 538
9 1159 0 1222 537
9 273 386 659 525
9 1155 0 1156 533
9 1491 0 1561 533
9 2258 0 2260 523
9 1310 0 1313 520
9 1131 0 1413 509
9 659 0 659 509
9 1324 0 1324 508
9 1227 0 1244 507
9 734 0 735 509
9 1079 0 2661 498
9 1462 0 1490 497
9 1756 0 1841 497
9 678 0 678 496
9 1437 0 2489 493
9 2291 0 2293 493
9 1435 0 1519 491
9 1476 0 1476 466
9 2542 0 2544 464
9 667 0 667 462
9 2649 0 2649 455
9 2734 0 2734 451
9 668 0 669 443
9 1185 0 2251 242
9 1999 0 1999 237
9 941 0 941 230
9 2586 0 2588 229
9 1622 0 1622 227
9 2582 0 2583 225
9 1297 0 1297 224
9 2078 0 2350 223
9 1164 0 1361 221
9 2327 0 2536 220
9 2169 0 2171 218
9 1159 0 1243 216
9 2429 0 2429 211
9 2202 0 2203 209
9 1465 0 1466 207
9 2302 0 2302 207
9 2424 0 2424 206
9 1151 0 1551 201
9 1144 0 1427 194
9 2537 0 2537 190
9 2160 0 2181 188
9 2532 0 2532 185
9 1118 0 2524 180
9 2266 0 2267 174
9 2143 0 2144 170
9 2031 0 2031 168
9 2260 0 2261 161
9 1102 0 1186 158
9 2377 0 2377 158
9 1101 0 1104 157
9 1098 0 1946 147
9 1805 0 2065 147
9 778 0 899 147
9 2366 0 2366 147
9 1820 0 1822 141
9 1088 0 1347 137
9 275 0 275 132
9 1176 0 1176 132
9 1357 0 1904 119
9 1899 0 1899 101
9 2315 0 2315 96
9 2173 0 2385 95
9 970 0 970 80
9 184 0 184 78
9 2169 0 2171 77
9 1021 0 1301 70
9 1625 0 1628 58
9 1715 0 1716 57
9 769 0 769 57
9 125 0 125 31
9 116 0 116 31
9 1708 0 1710 30
9 11 0 761 11
9 11 0 11 11
9 9 0 10 9
9 1 1268 1269 234
10 1779 2338 4530 3157
10 768 2279 3049 2489
10 1248 1777 3025 2877
10 358 2691 3049 3041
10 1346 2354 4358 2740
10 1989 1563 3574 2591
10 807 2005 2813 2635
10 2256 1601 4639 2897
10 1618 1592 3211 3084
10 2022 1580 3602 3149
10 844 2201 3046 2480
10 378 2486 2865 2703
10 1209 2300 3510 2691
10 481 2996 3479 3129
10 1471 1747 3219 2966
10 405 2684 3089 2705
10 246 2506 2752 2603
10 587 2781 3368 3075
10 1668 1573 3241 2616
10 1296 2074 3690 2410
10 1197 1201 3562 2189
10 498 1607 2105 1816
10 944 1157 2102 1795
10 510 3179 3689 3458
10 523 3752 4276 3786
10 1185 2736 3922 3825
10 527 3877 4405 4228
10 1070 3250 4321 3726
10 526 3354 3881 3648
10 1170 2195 3366 3259
10 1003 2885 3888 3872
10 687 3481 4169 3726
10 804 2590 3395 3185
10 1991 2079 4071 3726
10 2027 2034 4062 3681
10 166 3572 3738 3723
10 556 2458 3015 2609
10 604 2324 2928 2618
10 359 2684 3044 2936
10 706 2285 2992 2517
10 528 2155 2683 2597
10 1086 2656 4409 2782
10 1342 1642 2985 2677
10 527 2633 3160 2885
10 1520 1626 3146 2595
10 684 2769 3454 2888
10 2407 767 3175 2357
10 915 2029 2945 2365
10 435 2088 2524 2347
10 2225 1083 3502 2348
10 65 2271 2336 2334
10 42 2268 2310 2295
10 1006 2144 3151 2311
10 902 1876 2779 2289
10 1343 1035 2378 2299
10 191 1915 2106 2104
10 2197 812 3894 2049
10 755 1514 2270 2026
10 1210 903 2114 2029
10 2180 787 3084 2007
10 1750 874 2624 2003
10 116 1873 1989 1986
10 1840 1070 2911 1993
10 624 1760 2384 1970
10 1964 790 2756 1965
10 1722 1205 3709 1967
10 2027 823 2857 1941
10 880 1919 2802 1960
10 251 1822 2074 1863
10 898 0 2583 1862
10 1650 932 2583 1862
10 1558 1081 2640 1842
10 964 1249 2215 1836
10 1292 1051 2343 1826
10 811 1488 2300 1783
10 519 1336 1856 1749
10 1077 1127 2205 1688
10 337 1661 1998 1689
10 492 1259 1751 1666
10 832 896 1729 1644
10 384 1358 1743 1646
10 408 1213 1621 1619
10 210 1506 1717 1589
10 301 1483 1785 1552
10 1294 903 2198 1533
10 92 1304 1396 1360
10 430 1258 1688 1364
10 1174 898 2073 1269
10 1001 1097 2099 1260
10 382 1196 1579 1208
10 1044 1208 2253 2196
10 1210 0 1210 1055
10 1073 866 2708 979
10 1031 888 2843 959
10 1003 887 3359 930
10 1031 824 2665 895
10 49 759 809 765
10 967 765 2115 771
10 1685 0 2552 724
10 511 1060 1572 1313
10 937 0 938 279
10 216 0 216 145
10 92 0 729 14
11 1689 998 2688 2610
11 2065 1084 3150 3073
11 2401 1022 3423 2634
11 2438 1302 3743 2914
11 3041 0 3042 2664
11 3046 0 3047 2654
11 3209 0 3211 2614
11 3555 0 3556 3052
11 4390 0 4392 2577
11 4065 0 4067 2546
11 3784 0 3785 3014
11 4332 0 4333 2995
11 3378 0 3378 2990
11 3284 0 3290 2983
11 4996 0 4996 2964
11 4366 0 4367 2959
11 5196 0 5197 2733
11 2726 728 3456 2685
11 3103 1058 4162 2671
11 4055 0 4056 2362
11 1457 2748 4490 3649
11 1857 2126 3984 3738
11 1690 2108 3798 3720
11 2613 2088 4702 3700
11 2830 2052 4884 3664
11 2934 1787 4721 3400
11 2613 1739 4353 3351
11 2515 1716 4233 3328
11 2517 1710 4227 3322
11 1857 1806 3664 3419
11 1717 1745 3462 3357
11 2056 3326 5382 4939
11 2333 3236 5570 4848
11 2473 3141 5616 4753
11 2172 3138 5312 4750
11 1689 2948 4638 4561
11 1857 2797 4655 4409
11 2515 2533 5050 4146
11 2726 2488 5215 4100
11 2438 2475 4915 4087
11 2172 2396 4570 4008
11 2067 3905 5973 5517
11 2067 2840 4908 4452
11 2172 2079 4253 3691
11 2067 3997 6065 5610
11 2172 2809 4983 4421
11 561 0 593 173
11 551 0 583 163
11 536 0 568 148
11 488 0 520 99
11 4594 0 4595 2327
11 3172 0 3173 2312
11 4022 0 4023 2308
11 3416 0 3417 2289
11 4012 0 4012 2259
11 3967 0 3968 2252
11 3216 0 3218 2243
11 3208 0 3209 2235
11 3567 0 3568 2230
11 4357 0 4358 2222
11 4574 0 4575 2222
11 4274 0 4275 2216
11 4574 0 4577 2194
11 3595 145 3740 2110
11 3592 0 3595 1983
11 2350 0 2350 1977
11 3402 0 3403 1954
11 4016 0 4017 1966
11 2347 0 2347 1938
11 3035 0 3036 1908
11 3452 0 3452 1864
11 3277 0 3278 1870
11 3992 0 3993 1857
11 2557 0 2559 1836
11 3878 0 3879 1827
11 2601 0 2602 1824
11 3530 0 3531 1655
11 2836 0 2837 1626
11 2804 0 2804 1624
11 2454 0 2455 1594
11 2085 0 2086 1582
11 2021 0 2021 1578
11 2691 0 2692 1565
11 3076 0 3078 1557
11 2875 0 2876 1538
11 3323 0 3324 1524
11 4003 0 4004 1504
11 3525 0 3526 1502
11 1475 0 1475 1465
11 3256 0 3256 1464
11 3854 0 3855 1481
11 3832 0 3833 1459
11 3562 0 3564 1455
11 2813 0 2814 1295
11 3534 0 3535 1281
11 1539 0 1545 1239
11 3408 0 3410 1239
11 3479 0 3480 1233
11 3168 0 3169 1223
11 3336 0 3336 1200
11 1207 0 1207 1197
11 2541 0 2541 1192
11 539 915 1454 1032
11 2671 0 2672 908
11 2922 0 2923 900
11 2589 0 2590 896
11 3293 0 3295 872
11 3036 0 3037 867
11 1438 0 1439 844
11 1223 0 1223 838
11 1056 0 1056 810
11 2000 0 2001 789
11 1736 0 1738 763
11 1964 0 1965 746
11 2620 0 2621 744
11 685 0 685 673
11 570 0 570 558
11 552 0 552 540
11 587 0 587 536
11 537 0 537 525
11 516 0 516 504
11 609 0 610 498
11 2796 0 2797 494
11 2991 0 2993 493
11 491 0 491 479
11 585 0 586 474
11 572 0 573 460
11 569 0 571 457
11 462 0 462 449
11 440 0 440 427
11 409 0 409 396
11 615 0 615 390
11 634 0 636 382
11 766 0 766 379
11 391 0 391 378
11 384 0 384 371
11 473 0 474 368
11 2918 0 2918 365
11 467 0 468 362
11 369 0 369 356
11 554 0 555 344
11 594 0 595 342
11 717 0 718 339
11 485 0 486 338
11 589 0 591 337
11 546 0 547 336
11 478 0 479 331
11 355 0 355 329
11 536 0 537 326
11 675 0 675 316
11 535 0 535 325
11 535 0 536 325
11 468 0 469 321
11 571 0 572 319
11 524 0 525 315
11 418 0 419 314
11 527 0 528 311
11 414 0 415 310
11 517 0 518 308
11 515 0 516 306
11 554 0 555 303
11 446 0 448 300
11 640 0 640 282
11 498 0 499 282
11 637 0 637 278
11 516 0 519 266
11 472 0 473 256
11 611 0 611 252
11 609 0 609 250
11 602 0 602 243
11 492 0 494 241
11 535 0 536 235
11 526 0 527 226
11 435 0 436 219
11 518 0 519 218
11 568 0 568 210
11 245 0 245 210
11 503 0 504 203
11 498 0 499 198
11 665 0 666 197
11 484 0 485 184
11 463 0 464 163
11 617 0 619 149
11 446 0 447 146
11 443 0 444 143
11 1255 0 1255 137
11 2216 0 2216 131
11 2075 0 2075 129
11 429 0 430 129
11 480 0 480 121
11 476 0 476 117
11 577 0 578 109
11 494 0 495 103
11 458 0 458 98
11 456 0 456 96
11 204 0 204 94
11 1561 0 1562 90
11 554 0 555 85
11 442 0 442 82
11 1482 0 1482 68
11 492 0 493 37
11 43 0 43 35
11 425 0 427 33
11 417 0 418 25
11 415 0 416 23
11 1084 0 1086 20
11 1878 0 1879 2
11 506 0 507 2
12 1805 353 2496 1809
12 1707 102 2070 1558
12 294 1590 3821 1632
12 2087 0 2647 1836
12 2033 0 2957 1782
12 2012 0 2769 1760
12 1808 0 3672 1557
12 2115 0 2548 1864
12 2096 0 3960 1845
12 1834 0 2323 1583
12 983 1786 3350 2518
12 212 2577 2789 2669
12 910 1467 4314 2125
12 1112 889 2001 1982
12 826 1494 3664 2068
12 952 1108 2547 1809
12 1071 843 2635 1544
12 1064 1059 2892 1872
12 1674 0 2463 1423
12 833 836 2763 1418
12 1527 0 1527 1400
12 1465 0 1465 1338
12 1066 922 2526 1736
12 560 927 4335 1236
12 553 871 3174 1173
12 553 871 3361 1173
12 560 848 4445 1157
12 570 835 2286 1144
12 283 1144 3456 1166
12 147 1083 1230 1104
12 1342 0 1942 1091
12 1355 0 1844 1104
12 1464 0 1465 1102
12 427 865 2277 1040
12 870 414 3659 1032
12 308 945 3494 1001
12 308 916 2490 972
12 384 779 2429 911
12 952 0 953 899
12 900 0 2235 648
12 854 0 2596 602
12 818 0 1587 566
12 816 0 821 554
12 10 0 546 7
12 2338 0 2339 1894
13 2613 0 2613 1743
13 3040 0 3040 1714
13 2485 0 2485 1707
13 4534 0 4534 1693
13 3312 0 3313 2059
13 4087 0 4087 2058
13 3032 0 3033 2051
13 3032 0 3033 2051
13 5178 0 5179 2040
13 3392 0 3392 1660
13 2263 0 2264 1619
13 4460 0 4460 1618
13 4031 0 4032 1613
13 2911 0 2911 1601
13 3632 0 3632 1602
13 3386 0 3387 1607
13 4528 0 4528 1594
13 2575 0 2576 1593
13 1645 0 1645 1569
13 2216 0 2217 1551
13 1957 0 1957 1548
13 4532 0 4532 1543
13 1877 0 1877 1524
13 1525 0 1525 1505
13 4320 0 4320 1502
13 5091 0 5091 2025
13 3916 0 3916 2016
13 4422 0 4423 2004
13 2330 0 2330 1481
13 3350 0 3350 1478
13 2807 0 2807 1476
13 2889 0 2889 1472
13 2838 0 2838 1421
13 1988 0 1989 1408
13 3554 0 3554 1405
13 3425 0 3425 1396
13 2632 0 2633 1988
13 4016 0 4016 1986
13 4012 0 4012 1982
13 3355 0 3355 1981
13 3881 0 3881 1970
13 2334 0 2334 1945
13 3938 0 3938 1908
13 2617 0 2617 1908
13 3687 0 3688 1908
13 4162 0 4162 2125
13 3097 0 3098 2116
13 3410 0 3410 2112
13 3110 0 3111 1856
13 2796 0 2796 1851
13 4265 0 4266 1848
13 2414 0 2414 2099
13 4176 0 4177 2089
13 2387 0 2387 2072
13 2649 0 2650 2069
13 4098 0 4098 2069
13 1974 0 1974 1825
13 2645 0 2645 1818
13 2958 0 2959 1776
13 2159 0 2159 1771
13 3096 0 3096 1757
13 2414 0 2415 1750
13 2931 0 2932 1749
13 3356 0 3356 1354
13 4839 0 4840 1365
13 1759 0 1759 1371
13 2018 0 2019 1375
13 1733 0 1734 1326
13 1286 0 1317 1167
13 1076 0 1077 669
13 746 1920 2666 2517
13 1356 1798 3154 2395
13 1665 1901 3566 2498
13 3012 1912 4924 2509
13 727 1887 2614 2484
13 2377 1846 4223 2443
13 2893 1802 4695 2399
13 2070 1782 3852 2378
13 2634 1771 4405 2367
13 1578 1768 3347 2364
13 2210 1759 3969 2355
13 1578 1762 3341 2358
13 1928 1728 3656 2324
13 1578 1727 3306 2323
13 746 1720 2466 2316
13 949 1712 2661 2308
13 1881 1697 3578 2293
13 3012 2034 5046 2630
13 1542 1672 3214 2268
13 2634 1654 4288 2250
13 1240 1652 2892 2248
13 746 1625 2371 2221
13 2893 1612 4505 2209
13 1578 1568 3147 2165
13 1527 1552 3079 2149
13 1005 1552 2557 2149
13 2428 1550 3978 2147
13 830 1535 2365 2132
13 879 1794 2673 2391
13 746 1852 2598 2449
13 2556 2143 4699 2739
13 1177 2146 3324 2742
13 1502 2146 3648 2742
13 619 2025 2645 2621
13 1737 2016 3753 2612
13 2133 2237 4370 2834
13 2893 1822 4715 2419
13 1177 2771 3949 3367
13 672 3912 4584 4508
13 985 3927 4912 4523
13 3012 2240 5252 2837
13 1177 2846 4024 3442
13 1040 2589 3629 3186
13 672 3912 4584 4508
13 1845 3377 5222 3974
13 1445 3132 4577 3728
13 619 3127 3747 3723
13 1177 2967 4145 3564
13 2634 2958 5592 3555
13 1665 2940 4605 3537
13 730 2846 3576 3442
13 1850 2813 4664 3409
13 1578 2775 4354 3371
13 1177 2750 3928 3346
13 1578 2740 4319 3336
13 1004 2730 3735 3326
13 1004 2663 3668 3260
13 1527 2408 3935 3004
13 1177 2319 3497 2916
13 985 2257 3242 2854
13 1928 2251 4179 2848
13 1366 2238 3604 2835
13 634 2230 2864 2827
13 727 2216 2943 2813
13 145 0 166 142
13 1455 0 1455 37
13 2674 0 2675 1693
13 2174 0 2175 1593
13 3124 0 3124 1875
13 3087 0 3087 1756
13 3054 0 3054 1322
13 3298 0 3298 1268
13 3128 0 3128 1227
13 3003 0 3003 1197
13 3593 0 3594 1175
13 4069 0 4069 1174
13 1728 0 1728 1174
13 3194 0 3194 1164
13 3229 0 3230 1141
13 2371 0 2372 1118
13 2341 0 2342 1088
13 1699 0 1699 1079
13 2102 0 2102 1034
13 3127 0 3128 1040
13 2225 0 2226 1043
13 2807 0 2807 1055
13 1657 0 1658 1014
13 1112 0 1112 1019
13 2349 0 2349 1023
13 1992 0 1992 981
13 3028 0 3029 941
13 3948 0 3948 958
13 3909 0 3909 921
13 3639 0 3640 929
13 1892 0 1892 903
13 3932 0 3932 870
13 1052 0 1052 847
13 3247 0 3247 849
13 3829 0 3829 850
13 3849 0 3849 852
13 2651 0 2651 818
13 4342 0 4342 826
13 2714 0 2714 813
13 939 0 939 789
13 3211 0 3211 768
13 2988 0 2988 752
13 1303 0 1304 723
13 1325 0 1326 682
13 2961 0 2961 685
13 1332 0 1333 689
13 2745 0 2746 658
13 1831 0 1832 649
13 781 0 781 632
13 4197 0 4197 641
13 1863 0 1864 610
13 3517 0 3517 584
13 2967 0 2968 550
13 2018 0 2018 544
13 691 0 691 541
13 651 0 651 501
13 3094 0 3094 466
13 593 0 593 443
13 3362 0 3362 428
13 568 0 568 418
13 3015 0 3015 397
13 1733 0 1733 401
13 553 0 553 403
13 1963 0 1963 406
13 1590 0 1591 407
13 1656 0 1656 372
13 497 0 497 348
13 1000 0 1001 357
13 3205 0 3205 326
13 481 0 481 332
13 3681 0 3681 332
13 1515 0 1516 333
13 1714 0 1714 337
13 903 0 903 305
13 3445 0 3446 307
13 2437 0 2437 320
13 2711 0 2712 294
13 2217 0 2217 287
13 281 0 282 259
13 3211 0 3211 278
13 427 0 427 278
13 398 0 398 233
13 899 0 901 233
13 2430 0 2430 243
13 2003 0 2004 225
13 3723 0 3723 166
13 769 0 769 170
13 1152 0 1153 170
13 328 0 328 178
13 162 0 162 138
13 171 0 171 147
13 3087 0 3087 153
13 183 0 183 98
13 185 0 185 100
13 185 0 185 100
13 1084 0 1085 102
13 129 0 129 105
13 2296 0 2296 106
13 126 0 126 41
13 133 0 133 48
13 134 0 134 49
13 136 0 136 51
13 109 0 109 25
13 116 0 116 31
13 43 0 43 20
13 2152 0 2152 11
13 36 0 36 13
13 1825 0 1825 14
13 1544 0 1544 15
13 38 0 38 15
13 2500 0 2500 3
13 57 0 57 6
14 3263 952 4215 1738
14 1528 5366 6894 6152
14 1545 3750 5301 4537
14 1545 2699 4250 3486
14 998 2444 3442 3230
14 1283 2809 4092 3595
14 1528 3540 5068 4326
14 3599 2444 6043 3230
14 5 113 761 116
14 1458 0 1459 1438
14 3654 69 3723 732
14 367 0 642 206
14 366 0 791 205
14 366 0 561 205
14 356 0 689 200
14 339 0 614 178
14 310 0 735 149
14 312 0 626 151
14 528 114 787 117
14 528 112 767 115
14 458 111 873 114
14 528 125 780 128
14 458 109 871 112
14 458 108 870 111
14 458 107 869 110
14 458 106 713 109
14 528 106 768 109
14 458 105 867 108
14 328 0 776 96
14 292 0 740 60
14 744 0 835 1
16 0 0 3730 2456
16 699 2137 3730 2456
16 2822 0 2823 2432
16 2655 0 2656 2369
16 2435 0 2436 2329
16 2662 0 3660 2281
16 2459 0 2459 2227
16 2596 0 3330 2216
16 2579 0 3541 2199
16 2298 0 2299 2193
16 2543 0 3290 2163
16 2530 0 2752 2150
16 2969 0 2970 2864
16 2718 0 2719 2608
16 2974 0 3542 2594
16 2954 0 3058 2574
16 2615 0 2615 2548
16 2665 0 2666 2548
16 2821 0 2822 2515
16 2859 0 2860 2511
16 2889 0 2889 2823
16 2229 0 2230 2124
16 2645 0 2742 2049
16 1771 0 2902 1415
16 22 1773 2902 1415
16 1753 1933 3819 3301
16 1646 1801 3447 3169
16 1784 1714 4074 3081
16 81 3498 4074 3081
16 1625 1597 3223 2965
16 1387 1587 2974 2955
16 1748 1946 3889 3314
16 1758 1709 3468 3076
16 1478 2647 4126 4015
16 1473 2242 3715 3610
16 632 2911 5954 4279
16 1090 3545 5954 4279
16 36 4637 5954 4279
16 1963 2867 4860 4234
16 1748 2137 4024 3504
16 1473 2324 3798 3692
16 863 740 1790 1222
16 921 0 1563 540
16 771 0 851 391
16 754 0 934 374
16 645 0 1625 265
16 829 0 1472 198
16 719 1825 2544 2311
16 889 0 3906 2721
16 60 894 3906 2721
16 1032 954 3906 2721
16 312 1988 3906 2721
16 41 2302 3906 2721
16 51 2345 3906 2721
16 7 2396 3906 2721
16 262 2403 3906 2721
16 47 2667 3906 2721
16 362 2716 3906 2721
16 22 3080 3906 2721
16 1026 1073 3234 2522
16 101 2102 3234 2522
16 601 2203 3234 2522
16 98 2804 3234 2522
16 2116 0 2116 2101
16 2377 0 2378 2092
16 2462 0 2731 2082
16 2288 0 2289 2030
16 2419 0 2674 2038
16 2425 0 2523 2039
16 2422 0 2464 2041
16 2427 0 2581 2041
16 2405 0 2911 2024
16 2323 0 2324 2016
16 2389 0 2962 2008
16 2384 0 2707 2003
16 2362 0 2362 1999
16 2391 0 2392 2000
16 2354 0 2585 1973
16 2177 0 2178 1919
16 2279 0 2951 1899
16 2252 0 3637 1872
16 2223 0 2335 1843
16 2192 0 2581 1812
16 1925 0 1926 1808
16 1911 0 1912 1806
16 2169 0 2495 1789
16 2136 0 2789 1756
16 1862 0 1863 1745
16 2134 0 2344 1754
16 2123 0 2124 1733
16 2094 0 2463 1714
16 2100 0 2377 1720
16 1994 0 1994 1713
16 1640 0 3125 1697
16 48 1641 3125 1697
16 362 1691 3125 1697
16 22 2055 3125 1697
16 2051 0 2621 1670
16 2044 0 2527 1663
16 2028 0 3965 1647
16 2029 0 3728 1648
16 2014 0 2956 1633
16 2021 0 2770 1640
16 1997 0 2190 1616
16 1985 0 2092 1604
16 1966 0 2308 1585
16 1989 0 2299 1575
16 1935 0 1967 1554
16 1932 0 2394 1551
16 1927 0 2561 1546
16 1888 0 3649 1508
16 1874 0 2368 1488
16 1757 0 1758 1486
16 1755 0 1756 1484
16 1839 0 2214 1459
16 1838 0 2445 1458
16 1823 0 2484 1443
16 1805 0 2819 1425
16 1552 0 1553 1428
16 1799 0 1834 1414
16 1683 0 1684 1412
16 1787 0 2102 1407
16 1773 0 2368 1393
16 1684 0 1685 1378
16 1480 0 1481 1370
16 1745 0 2185 1365
16 1744 0 3984 1364
16 1723 0 2878 1343
16 1717 0 1856 1337
16 1721 0 2436 1335
16 1707 0 2722 1327
16 1421 0 1422 1315
16 1697 0 2386 1316
16 1680 0 2119 1299
16 1413 0 1414 1307
16 1685 0 2166 1304
16 1668 0 2011 1287
16 1615 0 1789 1234
16 1278 0 1278 1192
16 1282 0 1283 1176
16 1549 0 1550 1159
16 1531 0 2074 1151
16 1539 0 2086 1119
16 1498 0 2028 1118
16 1440 0 1441 1092
16 1262 0 1263 1074
16 1479 0 1854 1099
16 1299 0 1299 1067
16 1443 0 1786 1063
16 1435 0 1676 1055
16 1420 0 2526 1040
16 1128 0 1129 1023
16 1391 0 1528 1011
16 1390 0 2741 1010
16 1126 0 1127 1009
16 1380 0 3368 1000
16 1378 0 1773 998
16 1320 0 3324 964
16 22 1322 3324 964
16 1364 0 1599 984
16 1330 0 1411 949
16 1335 0 1872 955
16 1297 0 1297 956
16 1336 0 2510 956
16 1230 0 1230 913
16 1293 0 2368 912
16 1300 0 2192 919
16 1290 0 2037 909
16 1271 0 2215 890
16 153 0 1332 888
16 44 155 1332 888
16 1070 199 1332 888
16 907 0 907 879
16 1263 0 1534 882
16 1041 0 1042 923
16 1231 0 1372 850
16 79 0 834 814
16 46 79 834 814
16 57 125 834 814
16 307 182 834 814
16 7 489 834 814
16 338 496 834 814
16 1159 0 1160 810
16 1226 0 1227 794
16 1013 0 1013 795
16 1170 0 1926 790
16 983 0 983 779
16 1165 0 1816 785
16 1425 0 2279 759
16 1400 0 1401 755
16 1135 0 2925 755
16 1138 0 1219 758
16 1138 0 2062 758
16 1101 0 1484 721
16 1096 0 3222 716
16 1091 0 1291 711
16 1090 0 1724 710
16 1188 0 1821 709
16 1074 0 1128 694
16 1078 0 1722 698
16 1076 0 2515 696
16 1073 0 1547 693
16 1086 0 1875 706
16 1385 0 1414 706
16 1017 46 2392 683
16 1017 38 1056 675
16 994 0 994 678
16 959 0 2964 677
16 24 959 2964 677
16 48 985 2964 677
16 22 1035 2964 677
16 1048 0 1431 668
16 1017 0 1693 661
16 22 1019 1693 661
16 929 0 930 658
16 1037 0 1793 657
16 1023 0 2384 643
16 918 0 919 647
16 1030 0 1748 650
16 1023 0 1831 643
16 1020 0 1682 640
16 38 263 870 627
16 569 301 870 627
16 1010 0 1661 630
16 1014 0 1735 634
16 998 0 1477 618
16 991 0 1389 611
16 995 0 2204 615
16 986 0 2518 606
16 985 0 2925 605
16 990 0 2649 610
16 990 0 1470 610
16 967 0 2435 586
16 768 0 768 577
16 957 0 1360 576
16 882 0 882 561
16 928 0 1677 547
16 629 0 629 537
16 915 0 2671 534
16 911 0 2039 530
16 904 0 1014 523
16 893 0 2207 512
[truncated: 998,000+ more rows]
