# Supplementary material for: Potential Benefits of Cattle Vaccination as a Supplementary Control for Bovine Tuberculosis
Source: PLoS Comput Biol. 2015 Feb 19;11(2):e1004038. doi: 10.1371/journal.pcbi.1004038 (PMC4335026; doi:10.1371/journal.pcbi.1004038)
Supplement: S1 Dataset — (ZIP) [file pcbi.1004038.s011.zip › DataDescription.txt]

Filename			Dimensions
AnimalTable.csv 	[1149750 rows, 5 columns]

The AnimalTable records all of the animals alive on the start date of each breakdown
herd within our study population. Each row corresponds to an individual animal with 
column headers in order [HerdId,OccupancyTime,AgeOn,LifeTime,BreakAge]   

HerdID: an unique (anonymised) herd identifier
OccupancyTime: Number of days between animals move on and off herd
AgeOn: Age of animal in days when moved into herd (0 for births)
LifeTime: Total number of days between birth and slaughter (on any herd)
BreakAge: Age of animal on startdate of breakdown associated with herd

HerdSize.csv [vector 6601]

Flat vector of herd size for each herd in study population on start date of 
disclosing test, sorted in order of HerdId.

PTI.csv [vector 6601]

Coded flat vector of testing interval of each herd in study population on start date
of disclosing test, sorted in order of HerdId.

0 - Annual testing interval (PTI 1)
1 - Biennial testing interval (PTI 2)
2 - Quadrennial testing interval (PTI 4)

Filename			Dimensions
TargetPersist.csv 	[7,61]

Target measures that can be expressed as a single probability (herds categorised by 
true or false) are summarised in this table.

These measures are the number of breakdowns within the study population that were: 
prolonged (duration of restrictions > 240 days), recurrent with 6 months, recurrent within 
12 months, recurrent within 24 months, were classified as OTF-W (i.e. reactors with lesions 
were identified) and the number of confirmed breakdowns that were disclosed by a 
slaughterhouse case. For each of these measures the population is further stratified by 
herd size and the historical parish testing interval.

Each row (in order) corresponds to the set of target measures binned by herd size into 7 
groups:

0 [0,60)
1 [60,120)
2 [120,180)
3 [180,240)
4 [240,300)
5 [300,360)
6 360+

The first column records this herd size category. The following columns are repeated in 
blocks for each measure within PTI 1, 2 and 4. Within each block 
corresponding to a parish testing interval the sequence of (20) columns is as follows:

Prolonged AND OTF-S (true), Prolonged AND OTF-S (false),
Prolonged AND OTF-W (true), Prolonged AND OTF-W (false), 
Recur 6 months AND OTF-S (true), Recur 6 months AND OTF-S (false),
Recur 6 months AND OTF-W (true), Recur 6 months AND OTF-W (false),
Recur 12 months AND OTF-S (true), Recur 12 months AND OTF-S (false),
Recur 12 months AND OTF-W (true), Recur 12 months AND OTF-W (false),
Recur 24 months AND OTF-S (true), Recur 24 months AND OTF-S (false),
Recur 24 months AND OTF-W (true), Recur 24 months AND OTF-W (false),
Recur 24 months AND OTF-S (true), Recur 24 months AND OTF-S (false),
Recur 24 months AND OTF-W (true), Recur 24 months AND OTF-W (false),
Confirmed (true), Confirmed (false),
Confirmed breakdowns detected at Slaughterhouse (true), Confirmed breakdowns detected at Slaughterhouse (false)

Filename				Dimensions
TargetReactors.csv		[42,47]

Reactor distributions are stratified by the 7 herd size categories described above 
(TargetPersist.csv), grouped together in blocks by
herd size, OTF status and then testing interval:

PTI 1 AND OTF-S (7 rows by herd size category)
PTI 1 AND OTF-W (7 rows by herd size category)
PTI 2 AND OTF-S (7 rows by herd size category)
PTI 2 AND OTF-W (7 rows by herd size category)
PTI 4 AND OTF-S (7 rows by herd size category)
PTI 4 AND OTF-W (7 rows by herd size category)

Each row represents a binned reactor distribution with 47 bins. Columns 1-46 record
the number of breakdowns with 1-46 recorded reactors, while all breakdowns with 47 or
more reactors are binned into the final column.

Filename				Dimensions
TargetReactors.csv		[42,47]

Reactor distributions are stratified by the 7 herd size categories described above 
(TargetPersist.csv), grouped together in blocks by
herd size, OTF status and then testing interval:

PTI 1 AND OTF-S (7 rows by herd size category)
PTI 1 AND OTF-W (7 rows by herd size category)
PTI 2 AND OTF-S (7 rows by herd size category)
PTI 2 AND OTF-W (7 rows by herd size category)
PTI 4 AND OTF-S (7 rows by herd size category)
PTI 4 AND OTF-W (7 rows by herd size category)

Each row represents a binned reactor distribution with 47 bins. Columns 1-46 record
the number of breakdowns with 1-46 recorded reactors, while all breakdowns with 47 or
more reactors are binned into the final column.

Filename						Dimensions
TargetBreakdownLength.csv		[42,1898]

The distribution of resctriction times applied to herds (breakdown length) are stratified 
by the 7 herd size categories described above 
(TargetPersist.csv), grouped together in the same blocks of herd size, OTF status and 
then testing interval used for the reactor distributions above:

PTI 1 AND OTF-S (7 rows by herd size category)
PTI 1 AND OTF-W (7 rows by herd size category)
PTI 2 AND OTF-S (7 rows by herd size category)
PTI 2 AND OTF-W (7 rows by herd size category)
PTI 4 AND OTF-S (7 rows by herd size category)
PTI 4 AND OTF-W (7 rows by herd size category)

Each row represents a binned reactor distribution with 1898 bins. Columns 1-46 record
the number of breakdowns with duration of 0-1897 days.

Filename						Dimensions
TargetRAgeDistro.csv			[21]

Flat vector of age distribution of reactor animals removed from all herds in study 
population. Each element of vector is number of reactors within the following age-ranges:

0-200
200-400
400-600
600-800
800-1000
1000-1200
1200-1400
1400-1600
1600-1800
1800-2000
2000-2200
2200-2400
2400-2600
2600-2800
2800-3000
3000-3200
3200-3400
3400-3600
3600-3800
3800-4000
4000-8000

Filename						Dimensions
TargetCAgeDistro.csv			[21]

Flat vector of age distribution of laboratory confirmed reactor animals with evidence
of visible lesions or culture positive. Animals from all herds in study 
population. Each element of vector is number of reactors within the following age-ranges:

0-200
200-400
400-600
600-800
800-1000
1000-1200
1200-1400
1400-1600
1600-1800
1800-2000
2000-2200
2200-2400
2400-2600
2600-2800
2800-3000
3000-3200
3200-3400
3400-3600
3600-3800
3800-4000
4000-8000

Filename						Dimensions
TargetSAgeDistro.csv			[21]

Flat vector of age distribution of slaughterhouse cases identified by routine inspection. 
Animals from all herds in study population. Each element of vector is number of reactors within 
the following age-ranges:

0-200
200-400
400-600
600-800
800-1000
1000-1200
1200-1400
1400-1600
1600-1800
1800-2000
2000-2200
2200-2400
2400-2600
2600-2800
2800-3000
3000-3200
3200-3400
3400-3600
3600-3800
3800-4000
4000-8000
