# Supplementary material for: Potential Benefits of Cattle Vaccination as a Supplementary Control for Bovine Tuberculosis
Source: PLoS Comput Biol. 2015 Feb 19;11(2):e1004038. doi: 10.1371/journal.pcbi.1004038 (PMC4335026; doi:10.1371/journal.pcbi.1004038)
Supplement: S1 Dataset — (ZIP) [file pcbi.1004038.s011.zip › HerdSize.csv]

255 66 238 34 83 286 288 129 208 65 248 31 312 50 207 170 57 110 77 81 40 29 99 203 61 138 62 73 328 82 105 401 152 246 42 38 190 269 200 55 333 122 70 508 86 56 80 427 112 277 359 208 150 128 142 127 50 110 329 171 142 222 69 62 71 35 323 38 77 121 63 52 140 62 614 149 295 288 69 339 337 224 555 55 73 316 140 169 149 99 220 618 199 388 165 133 115 186 206 109 270 127 36 226 36 63 87 85 262 178 5…
