# Supplementary material for: Potential Benefits of Cattle Vaccination as a Supplementary Control for Bovine Tuberculosis
Source: PLoS Comput Biol. 2015 Feb 19;11(2):e1004038. doi: 10.1371/journal.pcbi.1004038 (PMC4335026; doi:10.1371/journal.pcbi.1004038)
Supplement: S1 Dataset — (ZIP) [file pcbi.1004038.s011.zip › PTI.csv]

2 1 2 0 1 0 0 0 1 0 0 0 1 2 2 1 0 0 0 0 0 1 0 1 0 2 0 2 1 2 0 0 0 1 2 2 2 2 2 1 0 1 0 2 0 0 0 0 0 0 0 0 0 0 0 0 0 0 0 0 0 0 0 0 0 0 1 0 0 2 2 0 0 2 2 2 1 2 0 0 1 2 2 0 2 2 0 0 0 0 2 2 0 0 0 0 0 1 0 0 0 0 0 0 0 1 1 0 1 0 0 0 0 0 0 1 0 1 1 1 0 0 0 1 0 1 0 1 2 0 1 0 2 0 0 0 0 1 0 0 0 0 0 0 1 1 0 0 2 1 0 1 1 2 1 1 1 1 0 0 0 0 0 0 0 1 1 1 0 0 0 0 0 0 1 1 0 0 0 0 0 0 0 0 0 0 1 0 1 0 2 2 2 2 2 1 1 0 0 0…
