# Supplementary material for: Potential Benefits of Cattle Vaccination as a Supplementary Control for Bovine Tuberculosis
Source: PLoS Comput Biol. 2015 Feb 19;11(2):e1004038. doi: 10.1371/journal.pcbi.1004038 (PMC4335026; doi:10.1371/journal.pcbi.1004038)
Supplement: S1 Dataset — (ZIP) [file pcbi.1004038.s011.zip › TargetBreakdownLength.csv]

0 0 0 0 0 0 0 0 0 0 0 0 0 0 0 0 0 0 0 0 0 0 0 0 0 0 0 0 0 0 0 0 0 0 0 0 0 0 0 0 0 0 0 0 0 0 0 0 0 0 0 0 0 0 0 0 0 1 0 0 0 1 0 0 0 0 3 0 2 2 3 5 6 5 1 3 1 10 7 9 5 0 8 8 5 5 4 1 1 1 2 3 3 2 2 0 0 2 3 1 3 0 0 1 1 3 1 2 1 0 1 2 2 2 1 0 1 1 1 0 0 0 1 0 1 1 0 1 1 1 0 4 6 4 5 1 0 0 1 3 3 4 4 2 0 4 3 1 0 2 0 0 1 3 3 0 0 0 0 1 2 1 0 0 2 0 0 0 3 1 0 1 0 0 1 1 2 1 0 0 0 0 2 0 0 1 0 0 0 0 0 1 0 0 0 0 0 0 1 …
0 0 1 0 0 0 0 0 0 0 0 0 0 0 0 0 0 0 0 0 0 0 0 0 0 0 0 0 0 0 0 0 0 0 0 0 0 0 0 0 0 0 0 0 0 0 0 0 0 0 0 0 0 0 0 0 0 0 0 0 0 0 0 3 0 5 1 1 2 8 6 9 9 4 0 3 7 11 12 7 2 0 4 16 16 13 8 2 0 3 8 5 8 4 6 0 4 8 3 4 2 3 0 2 3 4 1 4 0 2 2 4 1 1 3 3 1 1 5 4 3 4 0 0 3 4 4 4 4 4 0 1 3 2 5 5 2 0 4 3 3 4 2 2 0 1 5 2 3 5 0 0 3 0 2 5 0 1 0 1 0 0 2 2 0 0 0 3 2 0 1 3 0 1 0 0 0 1 0 0 0 1 0 1 1 1 0 0 0 1 0 1 0 1 1 0 1 …
0 0 0 0 0 0 0 0 0 0 0 0 0 0 0 0 0 0 0 0 0 0 0 0 0 0 0 0 0 0 1 0 0 0 0 0 0 0 0 0 0 0 0 0 0 0 0 0 0 0 0 0 0 0 0 0 0 0 0 0 0 0 0 0 0 0 1 0 2 4 6 10 5 0 0 2 6 7 2 5 1 0 2 3 7 2 2 2 2 0 2 2 5 7 1 1 0 2 2 2 2 1 0 2 0 2 1 2 2 0 0 5 2 1 2 1 0 0 1 2 3 1 1 1 0 2 2 1 4 4 0 0 3 3 2 2 2 0 1 1 0 1 2 0 0 2 1 1 0 1 1 0 1 3 2 0 1 0 0 0 1 2 0 1 1 0 0 1 0 0 0 0 0 1 1 0 1 0 0 0 0 2 1 1 1 1 0 0 1 0 1 1 1 0 1 1 0 0 1 …
0 0 0 0 0 0 0 0 0 0 0 0 0 0 0 0 0 0 0 0 0 0 0 0 0 0 0 0 0 0 0 0 0 0 0 0 0 0 0 0 0 0 0 0 0 0 0 0 0 0 0 0 0 0 0 0 0 0 1 0 0 1 0 0 1 0 0 0 2 1 0 2 4 1 0 1 3 6 2 2 2 0 2 2 2 0 2 0 0 2 0 3 0 1 0 0 1 0 1 1 1 0 0 1 2 0 3 1 0 0 1 0 3 1 0 0 0 1 1 2 0 1 0 0 0 4 2 0 1 1 0 2 2 1 1 3 1 1 0 0 1 0 0 1 0 2 3 1 0 1 0 0 2 2 0 2 0 2 0 1 1 1 1 1 1 0 0 0 1 2 1 0 0 0 0 2 1 0 0 0 1 1 0 1 0 0 0 0 1 0 0 2 0 0 0 0 0 1 0 0…
0 0 0 0 0 0 0 0 0 0 0 0 0 0 0 0 0 0 0 0 0 0 0 0 0 0 0 0 0 0 0 0 0 0 0 0 0 0 0 0 0 0 0 0 0 0 0 0 0 0 0 0 0 0 0 0 0 0 0 0 0 0 0 0 0 0 0 0 1 2 2 0 0 0 0 0 1 3 2 1 2 1 0 2 0 0 0 0 0 3 0 2 1 1 0 0 0 0 0 0 1 0 0 0 0 0 0 0 2 0 0 1 1 0 0 0 0 1 1 0 0 1 0 0 0 0 0 0 0 3 0 0 1 0 1 0 0 0 0 1 2 1 1 1 0 1 0 0 1 1 0 1 0 0 0 1 0 0 0 2 0 0 0 1 1 0 0 0 1 0 0 0 0 0 0 0 0 0 1 0 0 0 0 0 0 0 0 0 1 0 0 0 0 0 0 1 0 0 0 0…
0 0 0 0 0 0 0 0 0 0 0 0 0 0 0 0 0 0 0 0 0 0 0 0 0 0 0 0 0 0 0 0 0 0 0 0 0 0 0 0 0 0 0 0 0 0 0 0 0 0 0 0 0 0 0 0 0 0 0 0 0 0 0 0 0 0 0 0 0 0 0 2 0 0 0 0 0 0 0 0 0 0 1 0 2 1 1 0 1 0 1 0 0 0 0 0 0 0 0 0 0 0 0 1 0 0 0 0 0 0 0 0 0 1 0 0 0 0 0 0 0 0 1 0 0 0 0 0 0 1 0 0 0 0 0 0 0 0 0 1 0 0 3 1 0 0 0 0 0 0 0 0 0 0 0 0 0 0 0 0 1 0 0 0 0 0 0 0 0 0 0 0 0 0 0 0 0 0 0 0 1 0 0 0 0 0 0 0 0 0 0 0 0 0 0 0 0 0 1 0…
0 0 0 0 0 0 0 0 0 0 0 0 0 0 0 0 0 0 0 0 0 0 0 0 0 0 0 0 0 0 0 0 0 0 0 0 0 0 0 0 0 0 0 0 0 0 0 0 0 0 0 0 0 0 0 0 0 0 0 0 0 0 0 0 0 0 0 0 0 0 1 2 1 1 0 0 2 1 0 2 4 0 0 4 0 1 3 0 0 0 0 0 0 0 0 0 1 1 2 1 1 0 0 0 0 2 1 0 1 0 0 1 0 0 0 0 0 0 1 1 1 2 0 0 1 0 0 0 0 0 0 0 0 0 0 1 1 0 0 0 0 0 0 0 0 0 0 0 1 0 0 0 0 0 0 0 0 0 0 0 2 1 0 0 0 0 1 0 0 0 1 0 0 0 1 0 0 1 0 0 1 0 0 0 0 0 0 0 0 1 0 0 0 0 1 1 0 0 0 0…
0 0 0 0 0 0 0 0 0 0 0 0 0 0 0 0 0 0 0 0 0 0 0 1 0 0 0 0 0 0 0 0 0 0 0 0 0 0 0 0 0 0 0 0 0 0 0 0 0 0 0 0 0 0 0 0 0 0 0 0 0 1 0 0 0 0 0 0 0 0 0 1 0 0 0 0 1 1 0 0 0 1 0 0 0 1 0 0 0 0 0 1 0 1 1 0 0 1 0 0 0 0 0 0 2 0 0 1 0 0 0 0 0 0 0 0 0 0 1 1 0 2 0 0 1 1 1 1 3 2 0 4 14 7 11 6 7 4 2 11 13 11 4 7 4 7 7 12 4 2 4 0 1 5 8 4 6 3 0 5 2 5 5 3 1 0 3 6 2 5 0 0 0 0 5 3 3 3 0 1 0 3 2 2 2 1 0 1 2 0 4 4 2 1 3 4 3…
0 0 0 0 0 0 0 0 1 0 0 0 0 0 0 0 0 0 0 0 0 0 0 0 0 0 0 1 0 0 0 0 0 0 0 0 0 0 0 0 0 0 0 0 0 0 0 0 0 0 0 0 0 0 0 0 1 1 0 0 0 0 0 0 0 0 0 0 0 2 0 0 1 0 0 0 0 0 0 0 0 0 0 0 0 0 0 0 1 0 0 0 0 0 0 0 0 0 0 0 0 0 0 0 1 0 0 0 1 0 0 1 0 1 1 1 1 0 0 1 0 0 3 0 3 1 3 2 1 2 0 3 9 13 15 10 9 1 8 10 8 5 14 2 1 11 14 13 7 9 4 3 5 12 8 6 5 1 0 6 6 7 6 3 3 0 8 4 6 3 4 4 2 4 9 8 4 5 1 1 5 4 4 5 1 0 2 2 4 4 4 8 3 0 2 …
0 0 0 0 0 0 0 0 0 0 0 0 0 0 0 0 0 0 0 0 0 0 0 0 0 0 0 0 0 0 0 0 0 0 0 0 0 0 0 0 0 0 0 0 0 0 0 0 0 0 0 0 0 0 0 0 0 0 0 0 0 0 0 0 0 0 0 0 0 0 0 0 0 0 1 0 0 0 0 1 0 0 1 0 0 0 0 1 1 0 1 0 0 0 0 0 0 0 0 0 0 0 0 1 0 1 0 0 0 0 1 0 0 0 0 0 0 2 1 0 1 0 0 0 0 2 1 1 2 7 1 7 6 7 8 8 0 1 1 5 9 1 2 6 1 5 4 6 6 3 2 0 1 5 4 6 10 4 3 1 6 3 4 4 2 0 3 3 3 2 0 2 1 3 1 2 0 1 2 1 2 1 5 0 1 0 2 1 3 0 1 1 2 0 1 4 1 1 1 …
0 0 0 0 0 1 0 0 0 0 0 0 0 1 0 0 0 0 0 0 0 0 0 0 0 0 0 0 0 0 0 0 0 0 0 0 0 0 0 0 0 0 0 0 0 0 0 0 0 0 0 1 0 0 0 1 0 0 0 0 0 0 0 1 0 0 0 0 0 0 0 0 0 0 0 0 0 0 0 0 0 0 0 0 0 0 0 0 0 1 0 0 0 1 1 0 0 0 1 0 0 0 0 0 0 1 1 0 0 0 0 1 0 1 0 0 0 0 0 1 0 0 1 0 0 0 3 2 5 1 0 0 2 7 1 1 1 0 3 0 3 5 6 4 0 1 2 4 5 0 1 0 1 4 3 3 2 1 2 1 1 4 4 2 0 3 0 5 2 0 1 2 1 0 5 1 1 5 0 1 2 1 1 2 1 1 0 1 2 0 2 1 1 0 0 0 1 2 3 1…
0 0 0 0 0 0 0 0 0 0 0 0 0 0 0 0 0 0 0 0 0 0 0 0 0 0 0 0 1 0 0 0 0 0 0 0 0 0 0 0 0 0 0 0 0 0 0 0 0 0 0 0 0 0 0 1 0 0 0 1 0 0 0 0 0 0 0 0 0 0 0 0 0 0 0 0 0 1 0 0 0 0 1 0 0 1 0 0 0 0 0 0 0 0 0 0 1 0 0 0 0 0 0 0 0 0 0 0 0 0 0 0 0 0 0 1 0 0 0 0 0 0 0 0 0 0 0 1 1 2 4 1 2 4 3 0 0 0 0 1 3 2 2 0 3 0 1 0 1 0 1 2 3 0 0 4 0 0 1 0 0 3 2 3 1 0 1 2 0 0 1 1 0 0 3 0 0 1 0 0 0 0 1 1 1 0 0 1 1 1 2 2 1 0 1 1 2 1 0 1…
0 0 0 0 0 0 0 0 0 0 0 0 0 0 0 0 0 0 0 0 0 0 0 0 0 0 0 0 0 0 0 0 0 0 0 0 0 0 0 0 0 0 0 0 0 0 0 0 0 0 0 0 0 0 0 0 0 0 0 0 0 0 1 0 0 1 0 0 0 0 0 0 0 1 0 0 0 0 0 0 0 0 0 0 0 0 0 0 0 0 0 0 0 0 1 0 0 0 0 0 0 0 0 0 0 0 0 0 0 0 0 0 1 0 0 0 0 0 0 0 0 0 0 0 0 1 0 0 1 0 0 2 1 0 1 1 0 1 0 3 0 1 1 2 1 2 0 0 0 1 0 0 1 1 0 0 0 0 0 0 1 1 0 0 0 0 0 1 0 1 0 1 0 0 1 0 0 0 1 1 1 1 1 2 0 0 0 0 0 0 0 1 1 0 1 2 0 0 2 0…
0 0 0 0 0 0 0 0 0 0 0 0 0 1 0 0 1 0 0 0 0 0 0 0 0 0 0 0 0 1 0 0 0 0 0 0 0 0 0 0 0 0 0 1 0 0 0 0 0 0 0 0 0 0 0 1 0 0 0 0 0 0 0 0 0 0 0 0 0 1 0 0 0 0 1 0 0 0 0 0 0 0 0 2 0 0 0 0 0 0 0 0 0 0 0 0 0 0 0 1 1 0 0 0 0 0 1 0 0 0 0 0 0 0 3 0 0 0 0 0 0 0 0 0 0 0 2 0 4 1 0 0 1 1 0 0 0 2 0 1 0 1 0 1 0 1 0 1 0 3 0 0 0 0 1 3 1 0 1 1 1 4 0 1 0 1 0 1 1 0 0 0 1 1 2 0 2 0 0 2 0 0 2 0 0 0 0 1 1 0 0 0 0 0 1 0 1 3 0 0…
0 0 0 0 0 0 0 0 0 0 0 0 0 0 0 0 0 0 0 0 0 0 0 0 0 0 0 0 0 0 0 0 0 0 0 0 0 0 0 0 0 0 0 0 0 0 0 0 0 0 0 0 0 0 0 0 0 0 0 0 0 0 0 0 1 1 0 0 0 1 1 0 1 2 1 1 3 1 4 2 2 1 1 4 2 2 0 1 0 0 1 1 0 0 0 0 1 1 0 0 0 0 0 0 0 1 0 0 0 0 0 0 0 1 2 0 0 0 2 1 2 0 1 0 0 1 1 0 0 0 0 0 1 0 2 1 0 1 0 0 1 2 1 0 0 0 1 0 0 1 0 0 0 0 0 0 0 0 0 1 0 0 0 0 0 0 1 1 2 0 0 0 0 0 0 0 0 0 0 0 0 0 0 0 0 0 0 0 0 0 1 0 0 0 0 0 0 0 0 1…
0 0 0 0 0 0 0 0 0 0 0 0 0 0 0 0 0 1 0 0 0 0 0 0 0 0 0 0 0 0 0 0 0 0 0 0 0 0 0 0 0 0 0 0 0 0 0 0 0 0 0 0 0 0 0 1 0 0 0 0 0 1 0 1 2 0 3 0 1 1 1 5 3 2 0 2 2 3 5 5 2 1 2 5 2 0 4 2 0 1 2 1 0 2 0 0 1 1 0 1 0 0 0 0 0 0 0 2 0 0 0 3 0 0 2 1 0 0 2 1 0 3 1 0 1 1 2 1 1 3 0 0 1 2 1 4 0 0 0 1 2 3 1 0 0 0 2 2 2 0 0 0 0 0 2 1 3 0 0 0 3 0 1 1 0 0 1 0 0 0 0 1 0 0 1 1 1 2 0 0 1 3 0 0 1 0 0 0 1 1 1 1 1 0 1 0 0 0 0 1…
0 0 0 0 0 0 0 0 0 0 0 0 0 0 0 0 0 0 0 0 0 0 0 0 0 0 0 0 0 0 0 0 0 0 0 0 0 0 0 0 0 0 0 0 0 0 0 0 0 0 0 0 0 0 0 0 0 0 0 0 0 0 0 0 0 1 0 1 0 2 0 1 2 1 0 2 2 2 1 2 1 0 1 0 2 2 0 0 2 0 1 2 2 3 2 2 2 0 0 0 1 0 0 0 1 1 2 0 1 1 2 1 2 2 1 0 0 1 1 2 1 0 1 0 0 0 2 1 0 1 0 0 1 2 1 0 1 0 1 2 2 0 1 1 0 1 3 0 1 0 1 0 0 1 0 1 0 0 0 0 1 0 0 0 0 0 0 1 1 1 0 1 0 1 0 0 0 0 1 0 1 1 0 0 1 1 0 0 2 0 1 0 0 0 0 1 0 1 1 0…
0 0 0 0 0 0 0 0 0 0 0 0 0 0 0 0 0 0 0 0 0 0 0 0 0 0 0 0 0 0 0 0 0 0 0 0 0 0 0 0 0 0 0 0 0 0 0 0 0 0 0 0 0 0 0 0 0 0 0 0 0 0 0 0 0 0 0 0 0 1 2 0 1 0 1 0 2 0 1 0 0 0 0 1 1 0 0 0 0 0 3 1 0 1 0 0 0 1 1 0 0 0 0 0 0 1 0 0 1 0 1 2 1 0 0 0 0 0 0 0 0 0 0 0 0 0 0 0 0 1 0 0 2 0 0 0 0 0 0 1 0 0 2 0 1 1 0 0 1 1 0 0 0 1 1 1 0 0 0 0 0 0 0 0 0 0 0 0 0 0 0 0 0 0 1 0 0 0 0 0 0 1 0 0 2 0 0 1 2 1 1 0 1 0 0 0 0 0 1 0…
0 0 0 0 0 0 0 0 0 0 0 0 0 0 0 0 0 0 0 0 0 0 0 0 0 0 0 0 0 0 0 0 0 0 0 0 0 0 0 0 0 0 0 0 0 0 0 0 0 0 0 0 0 0 0 0 0 0 0 0 0 0 0 0 0 0 0 0 0 0 0 1 1 0 0 1 0 0 0 2 1 0 0 3 0 0 0 0 0 2 1 0 0 1 1 0 1 1 0 0 0 1 0 0 0 0 0 0 0 0 0 0 0 0 0 1 0 0 0 1 1 0 0 0 0 0 1 1 1 0 0 1 0 1 0 0 0 0 1 0 1 0 0 0 0 0 0 0 1 0 0 0 0 2 0 0 1 0 0 0 0 1 0 0 0 0 0 0 0 1 0 0 0 0 0 0 0 1 0 0 0 1 0 0 0 0 0 0 0 0 0 0 0 0 0 0 0 0 1 0…
0 0 0 0 0 0 0 0 0 0 0 0 0 0 0 0 0 0 0 0 0 0 0 0 0 0 0 0 0 0 0 0 0 0 0 0 0 0 0 0 0 0 0 0 0 0 0 0 0 0 0 0 0 0 0 0 0 0 0 0 0 0 0 0 0 0 0 0 0 2 0 0 0 0 0 0 0 0 0 0 0 0 0 0 1 1 0 0 0 0 1 1 1 0 0 0 0 1 0 1 0 0 0 0 0 0 0 0 0 0 0 1 0 0 0 0 0 0 0 0 0 0 0 0 0 0 1 0 0 0 1 0 0 0 0 1 1 0 1 0 0 1 0 0 0 0 0 0 1 0 1 0 0 0 0 0 0 0 0 0 0 0 1 0 0 0 0 0 0 1 0 0 0 0 1 0 0 0 0 0 0 0 0 0 0 0 0 0 0 0 0 0 0 0 0 0 0 0 0 0…
0 0 0 0 0 0 0 0 0 0 0 0 0 0 0 0 0 0 0 0 0 0 0 0 0 0 0 0 0 0 0 0 0 0 0 0 0 0 0 0 0 0 0 0 0 0 0 0 0 0 0 0 0 0 0 0 0 0 0 0 0 0 0 0 0 0 0 0 0 0 0 0 1 1 0 0 0 0 0 0 0 0 0 1 1 0 1 0 0 0 2 0 0 0 0 0 0 0 0 0 1 0 0 0 1 1 0 0 0 0 0 0 0 1 0 0 0 0 0 0 0 1 0 0 0 0 0 0 0 0 0 0 0 0 0 0 0 0 0 0 1 0 0 1 0 0 0 1 2 0 0 0 1 1 0 0 0 1 0 0 0 2 0 0 0 0 0 2 0 0 1 0 0 0 0 0 0 0 0 0 0 0 0 0 0 0 0 0 1 0 0 0 0 0 0 0 1 0 1 0…
0 0 0 1 0 0 0 0 0 0 0 0 0 0 0 0 0 0 0 0 0 0 0 0 0 0 0 0 0 0 0 0 0 0 0 0 0 0 0 0 0 0 0 0 0 0 0 0 0 0 0 0 0 0 0 0 0 0 0 1 0 0 0 0 0 1 0 0 0 0 0 0 0 0 0 0 0 0 0 0 0 0 0 0 0 0 0 0 0 0 0 0 0 0 0 0 0 0 1 0 0 0 0 0 0 1 0 0 0 0 0 0 0 0 0 0 0 0 1 0 0 0 0 0 0 0 0 0 0 1 0 0 1 1 2 0 1 0 1 3 3 1 2 0 0 0 3 5 0 0 0 0 4 1 0 0 0 1 0 0 2 3 0 1 0 0 0 1 0 1 1 1 0 0 1 2 1 1 0 1 2 0 1 0 0 0 0 0 1 1 0 0 1 0 1 0 1 1 1 0…
0 0 0 0 0 0 0 0 0 0 0 0 0 0 0 0 0 0 0 0 0 0 0 0 0 0 0 0 0 0 0 0 0 0 0 0 0 0 0 0 0 0 0 0 0 0 0 0 0 1 0 0 0 0 0 0 0 0 0 0 0 0 1 0 1 0 0 0 0 0 0 0 0 0 0 0 0 0 0 0 1 0 0 0 0 1 0 0 1 0 0 0 0 0 1 0 0 0 1 0 0 0 0 0 1 0 0 0 0 0 0 0 0 0 0 0 0 0 0 1 0 0 0 0 0 0 1 0 4 0 0 1 2 2 2 2 3 0 0 4 2 2 2 1 0 0 1 0 2 7 2 2 2 4 2 2 2 1 0 2 2 4 2 2 1 0 1 1 0 4 0 0 0 0 1 0 1 0 0 0 1 1 2 2 1 1 1 0 2 0 1 0 1 0 2 2 1 2 1 1…
0 0 0 0 0 0 0 0 0 1 0 0 0 0 0 0 0 0 0 0 0 1 0 0 0 0 0 0 0 0 0 0 0 0 0 0 0 0 0 0 0 0 0 0 0 0 0 0 0 0 0 0 0 0 0 1 0 0 0 1 0 0 0 0 0 0 0 0 1 0 0 0 0 0 0 0 0 0 0 0 0 0 0 0 0 0 0 0 0 0 1 0 0 0 0 0 0 0 0 0 0 0 0 0 0 0 0 1 0 0 0 1 0 1 1 0 0 0 0 1 0 0 0 0 1 0 0 0 0 1 0 1 0 1 0 3 0 1 2 2 1 2 1 2 1 1 1 1 0 2 1 0 0 1 0 1 0 2 0 0 0 0 0 0 0 1 0 0 1 1 0 2 0 2 2 2 0 0 0 0 0 1 0 1 1 2 0 0 2 2 1 1 0 2 1 1 0 1 1 1…
0 0 0 0 0 0 0 0 0 0 0 0 0 0 0 0 0 0 0 0 0 0 0 0 0 0 0 0 0 0 0 0 0 0 0 0 0 0 0 0 0 0 0 0 0 0 0 0 0 0 0 0 0 1 1 0 0 0 0 0 0 0 0 0 0 0 0 0 0 0 0 0 0 0 0 0 0 0 0 0 0 0 0 0 0 0 0 0 0 0 0 0 0 0 0 0 0 0 0 0 0 0 0 0 0 0 0 0 0 0 0 0 0 0 0 0 0 0 0 0 0 0 0 0 0 0 0 0 0 1 0 0 0 2 0 1 2 0 0 0 0 2 1 1 1 1 3 1 0 0 0 1 0 1 0 1 0 2 0 2 0 0 0 0 1 0 0 1 0 0 0 0 0 0 1 0 0 1 0 0 0 0 0 0 0 1 0 0 0 0 0 0 0 0 0 0 0 0 0 0…
0 0 0 0 0 0 0 0 0 0 0 0 0 0 0 0 0 0 0 0 0 0 0 0 0 0 0 0 0 0 0 0 0 0 0 0 0 0 0 0 0 0 0 0 0 0 0 0 0 0 0 0 1 0 0 0 0 0 0 0 0 0 0 0 0 0 0 0 0 1 0 0 0 0 0 0 0 0 0 0 0 0 0 0 0 0 0 0 0 0 0 0 0 0 0 0 0 0 0 0 0 0 0 0 0 0 0 0 0 0 0 0 0 0 0 0 0 0 0 0 0 0 0 0 0 0 0 0 0 0 0 0 0 0 0 1 1 0 0 1 0 1 1 0 0 0 1 1 0 0 0 0 0 0 2 1 1 0 0 0 0 1 0 0 1 2 2 0 0 0 0 0 0 0 0 0 1 0 1 0 1 0 0 0 0 0 0 0 0 0 0 0 0 1 0 0 0 0 0 0…
0 0 0 0 0 0 0 0 0 0 0 0 0 0 0 0 0 0 0 0 0 0 0 0 0 0 0 0 0 0 0 0 0 0 0 0 0 0 0 0 0 0 0 0 0 0 0 0 0 0 0 0 0 0 0 0 0 0 0 0 0 1 0 1 0 0 0 0 0 0 0 0 0 0 0 0 0 0 0 0 0 0 0 0 0 0 0 0 0 0 0 0 0 0 0 0 1 0 0 0 0 0 0 0 0 0 0 0 0 0 0 0 0 0 0 0 0 0 0 0 0 0 0 0 0 0 0 0 0 0 0 0 0 0 1 0 0 0 1 0 0 0 0 0 0 0 0 1 0 0 0 0 0 0 0 0 0 0 0 0 0 1 0 1 0 0 0 0 0 0 0 0 0 0 0 0 0 0 0 0 0 1 0 0 0 0 0 0 0 0 0 0 0 0 0 0 1 0 0 0…
0 0 0 0 0 0 0 0 0 0 0 0 0 0 0 0 0 0 0 0 0 0 0 0 0 0 0 0 0 0 0 0 0 0 0 0 0 0 0 0 0 0 0 0 0 0 0 0 0 0 0 0 0 0 0 0 0 0 0 0 0 0 0 0 0 0 0 0 0 0 0 0 0 0 0 0 0 0 0 0 0 0 0 0 0 0 0 0 0 0 0 0 0 0 0 0 0 0 0 0 0 0 0 0 1 0 0 0 0 0 0 0 0 0 0 0 0 0 0 0 0 0 0 0 0 1 0 0 0 0 0 0 0 0 1 1 1 0 0 1 1 0 0 0 1 0 1 0 2 0 0 0 0 0 1 0 0 0 0 0 0 1 0 0 0 0 1 0 0 0 1 1 0 0 1 0 0 0 0 0 0 0 0 1 0 0 0 0 1 0 1 1 0 0 1 0 0 0 0 0…
0 0 0 0 0 0 0 0 0 0 0 0 0 0 0 0 0 0 0 0 0 0 0 0 0 0 0 0 0 0 0 0 0 0 0 0 0 0 0 0 0 0 0 0 0 0 0 0 1 0 0 0 0 0 0 0 0 0 0 0 0 1 0 0 0 0 0 0 2 0 0 2 1 0 0 0 3 2 0 0 0 0 1 0 1 1 1 0 0 0 1 0 0 1 1 0 0 0 1 1 0 0 0 0 1 0 1 0 1 1 0 2 0 2 3 0 0 0 1 1 4 0 0 0 0 0 0 0 0 1 0 1 0 0 1 1 1 0 0 0 0 2 0 0 0 0 1 0 0 0 0 0 0 1 0 0 0 0 0 0 0 0 0 0 0 0 0 0 0 0 0 0 0 0 1 0 0 0 0 0 0 0 0 0 0 0 0 0 1 0 0 0 0 0 0 1 0 0 0 0…
0 0 0 0 0 0 0 0 0 0 0 0 0 0 0 0 0 0 0 0 0 0 0 0 0 0 0 0 0 0 0 0 0 0 0 0 0 0 0 0 0 0 0 0 0 0 0 0 0 0 0 1 0 0 0 1 0 0 0 0 0 0 1 0 1 0 2 1 1 2 0 1 5 4 1 0 3 1 4 1 2 0 4 3 3 2 1 1 0 2 5 2 1 1 0 0 0 1 2 0 0 2 0 4 2 2 1 0 1 1 1 1 1 0 0 1 0 0 1 1 1 1 2 0 1 0 0 2 1 0 0 1 1 0 0 1 2 0 0 2 0 0 1 0 0 0 1 2 0 0 2 0 0 2 0 0 0 0 0 0 2 0 0 2 0 0 0 1 1 1 1 0 0 0 0 0 0 0 0 0 0 0 0 0 1 1 0 0 1 0 0 0 0 0 0 1 0 0 0 0…
0 0 0 0 0 0 0 1 0 0 0 0 0 0 0 0 0 0 0 0 0 0 0 0 0 0 0 0 0 0 0 0 0 0 0 0 0 0 0 0 0 0 0 0 0 0 0 0 0 0 0 0 0 0 0 0 0 0 0 0 0 0 0 0 1 0 0 0 1 2 0 3 3 1 0 1 1 4 4 2 3 1 1 2 0 2 4 0 0 1 1 3 0 2 0 0 1 2 1 0 1 0 1 1 0 1 1 2 0 0 0 0 2 0 0 1 0 1 1 1 1 1 1 0 1 1 2 1 1 1 0 0 1 1 1 0 0 0 0 3 0 0 1 0 0 0 2 1 0 1 1 0 1 0 0 3 0 2 0 1 0 0 1 0 1 0 0 1 1 0 0 0 0 0 0 1 1 0 1 0 1 1 1 0 0 0 0 0 2 0 0 0 1 0 0 0 0 0 0 0…
0 0 0 0 0 0 0 0 0 0 0 0 0 0 0 0 0 0 0 1 0 0 0 0 0 0 0 0 0 0 0 0 0 0 0 0 0 0 0 0 0 0 0 0 0 0 0 0 1 0 0 0 0 0 0 0 0 0 0 0 0 0 0 0 0 0 0 0 0 2 6 1 0 1 0 0 2 0 0 0 1 2 1 0 0 1 1 0 0 2 0 1 0 1 0 0 0 1 0 0 1 0 0 0 0 0 0 0 0 0 2 2 0 4 0 0 1 2 0 0 0 0 1 0 1 1 0 1 1 0 0 0 3 0 1 2 1 0 0 1 1 0 1 1 0 0 1 2 1 0 0 0 0 0 0 1 1 0 0 0 1 2 0 0 0 0 0 1 0 0 2 0 0 0 0 1 0 0 0 0 0 0 0 1 2 0 0 0 0 0 0 1 0 0 0 1 0 1 0 0…
0 0 0 0 0 0 0 0 0 0 0 0 0 0 0 0 0 0 0 0 0 0 0 0 0 0 0 0 0 0 0 0 0 0 0 0 0 0 0 0 0 0 0 0 0 0 0 0 0 0 0 0 0 0 0 0 0 0 0 0 0 0 0 0 0 2 0 0 0 1 0 0 0 0 1 0 0 3 0 1 0 1 0 1 0 1 0 0 0 1 0 0 1 0 0 0 1 0 2 1 0 0 0 0 0 0 0 0 1 1 2 1 0 0 0 0 0 0 0 2 0 1 0 0 0 0 0 0 0 1 0 1 1 0 0 0 0 0 0 1 0 0 1 1 0 1 0 0 0 0 1 0 0 0 0 2 0 0 0 0 0 0 0 1 1 0 0 1 2 0 0 1 0 0 0 1 0 0 0 0 0 0 0 0 1 0 0 0 0 0 0 0 0 0 0 0 0 0 0 0…
0 0 0 0 0 0 0 0 0 0 0 0 0 0 0 0 0 0 0 0 0 0 0 0 0 0 0 0 0 0 0 0 0 0 0 0 0 0 0 0 0 0 0 0 0 0 0 0 0 0 0 0 0 0 0 0 0 0 0 0 0 0 0 0 0 0 0 0 0 1 0 0 0 0 0 0 1 0 0 0 0 0 0 0 0 0 0 0 0 0 0 1 0 1 0 0 0 0 0 0 1 0 0 0 0 0 0 1 0 0 0 0 0 0 0 0 0 0 2 0 2 0 0 0 0 0 2 0 1 0 0 0 0 0 0 0 0 1 1 0 1 0 0 1 0 0 0 0 0 2 0 0 1 0 0 1 0 0 0 0 0 0 0 0 0 0 1 0 0 0 0 1 0 0 0 0 0 0 0 0 0 0 1 0 0 0 0 0 0 0 0 0 0 0 0 0 0 0 0 0…
0 0 0 0 0 0 0 0 0 0 0 0 0 0 0 0 0 0 0 0 0 0 0 0 0 0 0 0 0 0 0 0 0 0 0 1 0 0 0 0 0 0 0 0 0 0 0 0 0 0 0 0 0 0 0 0 0 1 0 0 0 0 0 0 0 0 0 0 0 1 0 1 0 1 0 0 1 1 1 1 0 0 0 2 2 1 3 0 0 0 1 1 1 0 2 0 0 1 1 1 0 1 0 0 0 0 0 3 0 1 0 0 0 1 0 1 0 0 2 2 0 0 0 0 0 0 2 2 1 0 0 0 0 0 0 0 0 0 1 0 0 0 0 0 0 0 0 0 0 0 0 0 0 0 0 0 1 0 0 0 0 1 0 0 0 0 0 0 0 1 0 0 0 0 0 0 0 0 1 0 0 1 0 0 0 0 0 1 0 1 0 1 0 0 0 0 0 0 0 0…
0 0 0 0 0 0 0 0 0 0 0 0 0 0 0 0 0 0 0 0 0 0 0 0 0 0 0 0 1 0 0 0 0 0 0 0 0 0 0 0 0 0 0 0 0 0 0 0 0 0 0 0 0 0 0 0 0 0 0 0 1 0 0 0 0 0 0 0 0 0 0 0 0 0 0 1 0 0 0 0 0 0 0 0 0 0 0 0 0 0 1 0 0 0 0 0 0 0 0 1 0 0 0 0 1 0 0 0 0 0 0 0 0 0 0 0 0 0 0 0 0 0 0 0 0 0 0 0 0 0 1 0 1 0 0 0 1 0 2 0 0 2 0 0 0 1 0 2 0 0 0 1 0 0 0 0 2 0 0 0 0 0 1 2 1 0 0 0 1 0 0 0 0 0 0 0 0 0 1 0 0 1 0 1 1 0 0 0 2 0 0 1 0 0 0 0 1 0 0 0…
0 0 0 0 0 0 1 0 0 0 0 0 0 0 0 0 0 0 0 0 0 0 0 0 0 0 0 0 0 0 0 0 0 0 0 0 0 0 0 0 0 0 0 0 0 0 0 0 1 0 0 0 1 0 0 0 0 0 0 0 0 0 0 0 0 0 0 0 0 1 0 0 0 0 0 0 1 0 0 0 0 1 0 0 0 0 0 1 0 0 0 1 0 0 0 0 0 0 0 0 0 0 0 0 0 1 0 0 0 0 1 1 0 1 0 0 0 0 2 1 0 0 0 0 0 2 0 0 0 0 0 1 1 1 0 0 0 1 1 3 0 1 0 1 0 1 1 3 0 0 1 0 1 0 2 0 0 1 0 0 1 0 1 0 1 1 1 1 0 0 0 1 0 0 2 1 0 0 0 0 1 1 2 0 0 0 0 1 0 0 0 0 0 0 0 0 0 0 1 0…
0 0 0 0 0 0 0 0 0 0 0 0 0 0 0 0 0 0 0 0 0 0 0 0 0 0 0 0 0 0 0 0 0 0 0 0 0 0 0 0 0 0 0 0 0 0 0 1 0 0 0 0 0 0 0 0 0 0 0 0 0 0 0 0 0 0 1 0 0 1 0 0 0 0 0 0 0 0 0 0 0 0 0 0 0 0 0 0 0 0 0 1 1 0 0 0 0 0 0 0 0 0 0 1 0 0 0 0 0 0 0 0 1 0 0 0 0 0 0 0 0 0 0 0 0 1 1 0 0 1 0 0 0 0 0 1 0 0 0 1 2 0 2 0 2 0 4 0 1 0 1 0 0 1 0 1 1 0 0 0 1 1 0 0 0 0 0 2 0 0 0 0 0 0 1 1 0 0 0 0 0 0 1 0 0 1 0 0 1 1 0 0 1 0 0 0 0 0 0 0…
0 0 0 0 0 0 0 0 0 0 0 0 0 0 0 0 0 0 0 0 0 0 0 0 0 0 0 0 0 0 0 0 0 0 0 0 0 0 0 0 0 0 0 0 0 0 0 0 0 0 0 0 0 0 0 0 0 0 0 0 0 0 0 0 0 0 0 0 0 0 0 0 0 0 0 0 0 0 0 0 0 0 0 0 1 0 0 0 0 1 1 0 0 0 0 0 0 0 0 1 0 0 0 0 0 0 0 0 0 0 0 0 0 0 0 0 0 0 0 0 0 0 0 0 0 0 0 0 0 1 1 0 0 0 0 3 0 1 0 0 0 0 0 1 1 2 1 2 0 0 1 1 1 0 0 1 0 0 0 0 0 3 0 0 0 0 1 0 0 0 0 1 0 0 0 1 0 0 0 0 1 2 0 0 0 1 0 0 0 0 0 0 0 0 0 1 0 0 0 0…
0 0 0 0 0 0 0 0 0 0 0 0 0 0 0 0 0 0 0 0 0 0 0 0 0 0 0 0 0 1 0 0 0 0 0 0 0 0 0 0 0 0 0 0 0 0 0 0 1 0 0 0 0 0 0 0 0 0 0 0 0 0 0 0 0 0 0 0 0 0 0 0 0 0 0 1 0 0 0 0 0 0 0 0 0 0 0 1 1 0 0 0 0 0 0 0 1 0 0 0 0 0 0 0 0 0 0 0 0 0 0 0 0 0 0 0 0 0 0 0 0 0 0 0 0 0 0 0 0 0 0 1 0 0 1 1 1 0 0 0 1 0 0 0 1 0 1 1 1 0 0 0 0 1 0 2 0 0 0 1 0 0 0 0 1 0 0 0 0 0 0 0 0 1 0 0 0 0 0 0 0 0 0 0 0 1 0 0 0 0 0 1 0 0 0 1 0 0 1 0…
0 0 0 0 0 0 0 0 0 0 0 0 0 0 0 0 0 0 0 0 0 0 0 0 0 0 0 0 0 0 0 0 0 0 0 0 0 0 0 0 1 0 0 0 0 0 0 0 0 0 0 0 0 0 0 0 0 0 0 0 0 0 0 0 0 0 0 0 0 0 0 0 0 0 0 0 0 0 0 0 0 0 0 0 0 0 0 0 0 0 0 0 0 0 0 0 0 0 0 0 0 0 0 0 0 0 0 0 0 0 0 0 0 0 0 0 0 0 0 0 0 0 0 0 0 0 0 0 0 0 0 1 1 0 0 0 1 0 0 0 1 0 0 0 0 1 0 0 2 0 0 0 0 0 0 0 0 0 0 2 0 0 0 0 0 0 0 1 1 0 0 1 0 0 0 0 0 0 1 0 0 0 1 0 1 0 0 0 2 0 0 0 0 0 0 0 0 0 1 1…
2 0 0 0 0 0 0 0 1 1 0 0 0 0 0 1 0 0 0 0 1 0 0 0 0 0 0 0 0 1 0 0 0 0 0 0 0 0 0 0 0 1 0 0 0 0 0 0 0 0 0 0 0 0 1 0 1 0 0 0 1 0 0 0 0 0 0 0 0 1 0 0 1 0 0 0 1 0 0 0 0 0 0 0 0 0 0 0 0 0 0 0 0 0 0 0 0 1 0 1 1 0 0 1 1 0 0 0 0 0 0 1 0 0 0 0 0 0 1 0 1 0 0 0 1 1 1 0 0 1 0 0 1 0 0 0 0 0 0 0 1 0 0 1 0 0 0 1 0 0 1 0 2 1 0 0 0 0 1 0 1 0 0 2 0 1 0 0 0 1 0 2 0 0 1 1 1 0 1 0 1 0 0 0 2 1 2 2 2 1 0 1 0 0 0 1 1 1 0 0…
