# Supplementary material for: Potential Benefits of Cattle Vaccination as a Supplementary Control for Bovine Tuberculosis
Source: PLoS Comput Biol. 2015 Feb 19;11(2):e1004038. doi: 10.1371/journal.pcbi.1004038 (PMC4335026; doi:10.1371/journal.pcbi.1004038)
Supplement: S1 Dataset — (ZIP) [file pcbi.1004038.s011.zip › TargetSAgeDistro.csv]

0
5
115
445
649
35
43
22
35
39
33
35
32
41
24
29
37
21
16
19
72
